# Supplementary material for: Poly[hexa-μ-acetato-bis­(dimethyl sulfoxide)­trimanganese(II)]
Source: Acta Crystallogr Sect E Struct Rep Online. 2010 Oct 30;66(Pt 11):m1478. doi: 10.1107/S1600536810042558 (PMC3009130; doi:10.1107/S1600536810042558)
Supplement: Supplementary file 1 [file e-66-m1478-sup1.cif]

##############################################################################
###                                                                        ###
###        Electronic paper (Acta Crystallographica Section E)             ###
###                                                                        ###
##############################################################################
#                                                                            #
# This CIF contains the data in a paper accepted for publication in Acta     #
# Crystallographica Section E. It conforms to the requirements of Notes      #
# for Authors for Section E, and has been peer reviewed under the auspices   #
# of the IUCr Commission on Journals.                                        #
#                                                                            #
# Full details of the Crystallographic Information File format               #
# are given in the paper "The Crystallographic Information File (CIF):       #
# a New Standard Archive File for Crystallography" by S. R. Hall, F. H.      #
# Allen and I. D. Brown [Acta Cryst. (1991), A47, 655-685].                  #
#                                                                            #
# The current version of the core CIF dictionary is obtainable from          #
# ftp://ftp.iucr.org/pub/cif_core.dic. The current version number is 2.4.    #
#                                                                            #
# Software is freely available for graphical display of the structure(s) in  #
# this CIF.  For information consult the CIF home page http://www.iucr.org/  #
# cif/home.html                                                              #
#                                                                            #
# This file may be used for bona fide research purposes within the           #
# scientific community so long as proper attribution is given to the journal # 
# article from which it was obtained.                                        #
#                                                                            #
##############################################################################
                                             
data_I
_audit_creation_method     SHELXL97
_chemical_name_systematic
;
Poly[hexa-\m-acetato-bis(dimethyl sulfoxide)trimanganese(II)]
;
_chemical_name_common     ?
_chemical_formula_moiety     'C16 H30 Mn3 O14 S2'
_chemical_formula_sum     'C16 H30 Mn3 O14 S2'
_chemical_formula_iupac     '[Mn3 (C2 H3 O2)6 (C2 H6 O S)2]'
_chemical_formula_weight     675.34
_chemical_melting_point     ?
_symmetry_cell_setting     monoclinic
_symmetry_space_group_name_H-M     'C 2'
_symmetry_space_group_name_Hall     'C 2y'
loop_
    _symmetry_equiv_pos_as_xyz
    'x, y, z'
    '-x, y, -z'
    'x+1/2, y+1/2, z'
    '-x+1/2, y+1/2, -z'
_cell_length_a     12.8475(16)
_cell_length_b     12.5439(16)
_cell_length_c     8.6095(11)
_cell_angle_alpha     90.00
_cell_angle_beta     94.906(2)
_cell_angle_gamma     90.00
_cell_volume     1382.4(3)
_cell_formula_units_Z     2
_cell_measurement_reflns_used     ?
_cell_measurement_theta_min     2.37
_cell_measurement_theta_max     25.1
_cell_measurement_temperature     293(2)
_exptl_crystal_description     block
_exptl_crystal_colour     colorless
_exptl_crystal_size_max     0.41
_exptl_crystal_size_mid     0.36
_exptl_crystal_size_min     0.29
_exptl_crystal_density_diffrn     1.622
_exptl_crystal_density_meas     ?
_exptl_crystal_density_method     'not measured'
_exptl_crystal_F_000     690
_exptl_absorpt_coefficient_mu     1.560
_exptl_absorpt_correction_type     multi-scan
_exptl_absorpt_process_details     '(SADABS; Bruker, 2001)'
_exptl_absorpt_correction_T_min     0.883
_exptl_absorpt_correction_T_max     1.000
_exptl_special_details     ?
_diffrn_ambient_temperature     293(2)
_diffrn_radiation_type     MoK\a
_diffrn_radiation_wavelength     0.71073
_diffrn_radiation_source     'fine-focus sealed tube'
_diffrn_radiation_monochromator     graphite
_diffrn_measurement_device_type     'Bruker SMART CCD area-detector'
_diffrn_measurement_method     \w
_diffrn_detector_area_resol_mean     ?
_diffrn_reflns_number     3821
_diffrn_reflns_av_R_equivalents     0.0195
_diffrn_reflns_av_sigmaI/netI     0.0298
_diffrn_reflns_theta_min     2.37
_diffrn_reflns_theta_max     25.10
_diffrn_reflns_theta_full     25.10
_diffrn_measured_fraction_theta_max     0.995
_diffrn_measured_fraction_theta_full     0.995
_diffrn_reflns_limit_h_min     -15
_diffrn_reflns_limit_h_max     15
_diffrn_reflns_limit_k_min     -12
_diffrn_reflns_limit_k_max     14
_diffrn_reflns_limit_l_min     -10
_diffrn_reflns_limit_l_max     9
_diffrn_standards_number     0
_diffrn_standards_interval_count     .
_diffrn_standards_interval_time     .
_diffrn_standards_decay_%     ?
_refine_special_details
;
 Refinement of F^2^ against ALL reflections.  The weighted R-factor wR and
 goodness of fit S are based on F^2^, conventional R-factors R are based
 on F, with F set to zero for negative F^2^. The threshold expression of
 F^2^ > 2sigma(F^2^) is used only for calculating R-factors(gt) etc. and is
 not relevant to the choice of reflections for refinement.  R-factors based
 on F^2^ are statistically about twice as large as those based on F, and R-
 factors based on ALL data will be even larger. An absolute structure was
 established with the Flack parameter of 0.034(17).
;
_reflns_number_total     1953
_reflns_number_gt     1919
_reflns_threshold_expression     I>2\s(I)
_refine_ls_structure_factor_coef     Fsqd
_refine_ls_matrix_type     full
_refine_ls_R_factor_all     0.0215
_refine_ls_R_factor_gt     0.0210
_refine_ls_wR_factor_gt     0.0559
_refine_ls_wR_factor_ref     0.0563
_refine_ls_goodness_of_fit_ref     1.048
_refine_ls_restrained_S_all     1.048
_refine_ls_number_reflns     1953
_refine_ls_number_parameters     161
_refine_ls_number_restraints     1
_refine_ls_hydrogen_treatment     constr
_refine_ls_weighting_scheme     calc
_refine_ls_weighting_details
               'calc w=1/[\s^2^(Fo^2^)+(0.0330P)^2^+0.3155P] P=(Fo^2^+2Fc^2^)/3'
_atom_sites_solution_hydrogens     geom
_atom_sites_solution_primary     direct
_atom_sites_solution_secondary     difmap
_refine_ls_shift/su_max     0.001
_refine_ls_shift/su_mean     0.000
_refine_diff_density_max     0.391
_refine_diff_density_min     -0.156
_refine_ls_extinction_method     none
_refine_ls_extinction_coef     ?
_refine_ls_abs_structure_details     'Flack (1983), 653 Friedel pairs'
_refine_ls_abs_structure_Flack     0.034(17)
loop_
    _atom_type_symbol
    _atom_type_description
    _atom_type_scat_dispersion_real
    _atom_type_scat_dispersion_imag
    _atom_type_scat_source
    'C' 'C' 0.0033 0.0016
                         'International Tables Vol C Tables 4.2.6.8 and 6.1.1.4'
    'H' 'H' 0.0000 0.0000
                         'International Tables Vol C Tables 4.2.6.8 and 6.1.1.4'
    'O' 'O' 0.0106 0.0060
                         'International Tables Vol C Tables 4.2.6.8 and 6.1.1.4'
    'Mn' 'Mn' 0.3368 0.7283
                         'International Tables Vol C Tables 4.2.6.8 and 6.1.1.4'
    'S' 'S' 0.1246 0.1234
                         'International Tables Vol C Tables 4.2.6.8 and 6.1.1.4'
_computing_data_collection     '<i>APEX2</i> (Bruker, 2007)'
_computing_cell_refinement     '<i>SAINT</i> (Bruker, 2007)'
_computing_data_reduction     '<i>SAINT</i> (Bruker, 2007)'
_computing_structure_solution     'SHELXS97 (Sheldrick, 2008)'
_computing_structure_refinement     'SHELXL97 (Sheldrick, 2008)'
_computing_molecular_graphics     'SHELXTL (Sheldrick, 2008)'
_computing_publication_material
                             'SHELXTL (Sheldrick, 2008) and PLATON (Spek, 2009)'
loop_
    _atom_site_type_symbol
    _atom_site_label
    _atom_site_fract_x
    _atom_site_fract_y
    _atom_site_fract_z
    _atom_site_U_iso_or_equiv
    _atom_site_adp_type
    _atom_site_calc_flag
    _atom_site_refinement_flags
    _atom_site_occupancy
    _atom_site_disorder_assembly
    _atom_site_disorder_group
    Mn Mn1 0.91731(2) 0.56819(3) 0.13931(4) 0.02995(11) Uani d . 1 . .
    Mn Mn2 1.0000 0.43103(4) 0.5000 0.03045(14) Uani d S 1 . .
    S S1 0.70961(5) 0.67013(7) 0.27681(10) 0.0504(2) Uani d . 1 . .
    O O1 0.91650(12) 0.53278(16) 0.88461(19) 0.0352(4) Uani d . 1 . .
    O O2 0.87911(14) 0.44946(19) 0.6590(2) 0.0447(5) Uani d . 1 . .
    O O3 0.94917(16) 0.73193(16) 0.0982(2) 0.0446(5) Uani d . 1 . .
    O O4 0.75455(15) 0.6046(2) 0.1528(2) 0.0526(6) Uani d . 1 . .
    O O5 0.87347(19) 0.4057(2) 0.1696(3) 0.0641(6) Uani d . 1 . .
    O O6 0.89783(16) 0.3166(2) 0.3901(2) 0.0517(5) Uani d . 1 . .
    O O7 1.05675(14) 0.59438(15) 0.60213(19) 0.0379(4) Uani d . 1 . .
    C C1 0.85462(19) 0.4827(2) 0.7865(3) 0.0318(5) Uani d . 1 . .
    C C2 0.7442(2) 0.4630(3) 0.8279(4) 0.0454(7) Uani d . 1 . .
    H H2A 0.7355 0.4928 0.9287 0.068 Uiso calc R 1 . .
    H H2B 0.7312 0.3877 0.8299 0.068 Uiso calc R 1 . .
    H H2C 0.6958 0.4961 0.7515 0.068 Uiso calc R 1 . .
    C C3 1.0000 0.7770(3) 0.0000 0.0376(8) Uani d S 1 . .
    C C4 1.0000 0.8965(4) 0.0000 0.0634(14) Uani d S 1 . .
    H H4A 1.0425 0.9220 -0.0786 0.095 Uiso calc PR 0.50 . .
    H H4B 1.0277 0.9220 0.1003 0.095 Uiso calc PR 0.50 . .
    H H4C 0.9298 0.9220 -0.0217 0.095 Uiso calc PR 0.50 . .
    C C5 0.7587(3) 0.2664(4) 0.2103(5) 0.0792(13) Uani d . 1 . .
    H H5A 0.7291 0.2898 0.1099 0.119 Uiso calc R 1 . .
    H H5B 0.7069 0.2712 0.2841 0.119 Uiso calc R 1 . .
    H H5C 0.7814 0.1937 0.2033 0.119 Uiso calc R 1 . .
    C C6 0.8501(2) 0.3355(2) 0.2627(3) 0.0386(6) Uani d . 1 . .
    C C7 0.6698(3) 0.5766(5) 0.4144(5) 0.0873(14) Uani d . 1 . .
    H H7A 0.7303 0.5483 0.4736 0.131 Uiso calc R 1 . .
    H H7B 0.6320 0.5197 0.3607 0.131 Uiso calc R 1 . .
    H H7C 0.6257 0.6113 0.4834 0.131 Uiso calc R 1 . .
    C C8 0.5846(3) 0.7060(4) 0.1907(5) 0.0799(13) Uani d . 1 . .
    H H8A 0.5918 0.7598 0.1130 0.120 Uiso calc R 1 . .
    H H8B 0.5432 0.7333 0.2694 0.120 Uiso calc R 1 . .
    H H8C 0.5511 0.6444 0.1429 0.120 Uiso calc R 1 . .
    C C9 1.0000 0.7628(4) 0.5000 0.0727(16) Uani d S 1 . .
    H H9A 0.9531 0.7883 0.4154 0.109 Uiso calc PR 0.50 . .
    H H9B 1.0693 0.7883 0.4878 0.109 Uiso calc PR 0.50 . .
    H H9C 0.9776 0.7883 0.5969 0.109 Uiso calc PR 0.50 . .
    C C10 1.0000 0.6450(4) 0.5000 0.0383(9) Uani d S 1 . .
loop_
    _atom_site_aniso_label
    _atom_site_aniso_U_11
    _atom_site_aniso_U_22
    _atom_site_aniso_U_33
    _atom_site_aniso_U_12
    _atom_site_aniso_U_13
    _atom_site_aniso_U_23
    Mn1 0.02796(17) 0.0394(2) 0.02291(18) 0.00325(16) 0.00453(12) 0.00263(16)
    Mn2 0.0318(3) 0.0360(3) 0.0238(3) 0.000 0.00371(19) 0.000
    S1 0.0378(4) 0.0585(5) 0.0547(5) 0.0060(3) 0.0025(3) -0.0202(4)
    O1 0.0278(8) 0.0502(11) 0.0278(9) -0.0062(8) 0.0037(7) -0.0038(8)
    O2 0.0401(9) 0.0648(14) 0.0305(9) -0.0086(9) 0.0107(8) -0.0127(9)
    O3 0.0549(11) 0.0398(11) 0.0407(11) 0.0029(9) 0.0141(9) 0.0029(8)
    O4 0.0341(10) 0.0810(17) 0.0428(11) 0.0108(9) 0.0043(8) -0.0150(11)
    O5 0.0691(15) 0.0525(15) 0.0704(16) -0.0129(12) 0.0037(12) 0.0102(12)
    O6 0.0554(11) 0.0611(14) 0.0382(11) -0.0123(10) 0.0010(9) -0.0110(10)
    O7 0.0454(9) 0.0452(12) 0.0229(8) -0.0039(8) 0.0019(7) 0.0009(8)
    C1 0.0285(12) 0.0419(14) 0.0248(12) -0.0027(10) 0.0020(10) 0.0013(11)
    C2 0.0345(13) 0.065(2) 0.0369(15) -0.0113(13) 0.0062(11) -0.0079(13)
    C3 0.0337(17) 0.039(2) 0.040(2) 0.000 -0.0017(15) 0.000
    C4 0.061(3) 0.041(2) 0.092(4) 0.000 0.031(3) 0.000
    C5 0.078(2) 0.087(3) 0.068(2) -0.039(2) -0.020(2) 0.009(2)
    C6 0.0384(13) 0.0347(14) 0.0433(15) -0.0019(11) 0.0079(11) -0.0041(12)
    C7 0.076(2) 0.134(4) 0.054(2) -0.005(3) 0.0194(18) 0.000(3)
    C8 0.0454(17) 0.081(3) 0.110(3) 0.0282(19) -0.0133(19) -0.029(3)
    C9 0.120(5) 0.046(3) 0.051(3) 0.000 0.000(3) 0.000
    C10 0.047(2) 0.043(2) 0.0272(19) 0.000 0.0116(17) 0.000
_geom_special_details
;
 All esds (except the esd in the dihedral angle between two l.s. planes)
 are estimated using the full covariance matrix.  The cell esds are taken
 into account individually in the estimation of esds in distances, angles
 and torsion angles; correlations between esds in cell parameters are only
 used when they are defined by crystal symmetry.  An approximate (isotropic)
 treatment of cell esds is used for estimating esds involving l.s. planes.
;
loop_
    _geom_bond_atom_site_label_1
    _geom_bond_atom_site_label_2
    _geom_bond_site_symmetry_2
    _geom_bond_distance
    _geom_bond_publ_flag
    Mn1 O3 . 2.130(2) ?
    Mn1 O5 . 2.136(2) ?
    Mn1 O4 . 2.1533(19) ?
    Mn1 O1 2_756 2.2076(15) ?
    Mn1 O1 1_554 2.2365(17) ?
    Mn1 O7 2_756 2.2467(17) ?
    Mn2 O6 . 2.113(2) ?
    Mn2 O6 2_756 2.113(2) ?
    Mn2 O2 . 2.1690(18) ?
    Mn2 O2 2_756 2.1690(18) ?
    Mn2 O7 . 2.3224(19) ?
    Mn2 O7 2_756 2.3224(19) ?
    S1 O4 . 1.501(2) ?
    S1 C8 . 1.768(3) ?
    S1 C7 . 1.773(5) ?
    O1 C1 . 1.275(3) ?
    O1 Mn1 2_756 2.2076(15) ?
    O1 Mn1 1_556 2.2365(17) ?
    O2 C1 . 1.239(3) ?
    O3 C3 . 1.247(3) ?
    O5 C6 . 1.245(4) ?
    O6 C6 . 1.233(4) ?
    O7 C10 . 1.264(3) ?
    O7 Mn1 2_756 2.2467(17) ?
    C1 C2 . 1.513(4) ?
    C2 H2A . 0.9600 ?
    C2 H2B . 0.9600 ?
    C2 H2C . 0.9600 ?
    C3 O3 2_755 1.247(3) ?
    C3 C4 . 1.498(6) ?
    C4 H4A . 0.9600 ?
    C4 H4B . 0.9600 ?
    C4 H4C . 0.9600 ?
    C5 C6 . 1.499(5) ?
    C5 H5A . 0.9600 ?
    C5 H5B . 0.9600 ?
    C5 H5C . 0.9600 ?
    C7 H7A . 0.9600 ?
    C7 H7B . 0.9600 ?
    C7 H7C . 0.9600 ?
    C8 H8A . 0.9600 ?
    C8 H8B . 0.9600 ?
    C8 H8C . 0.9600 ?
    C9 C10 . 1.477(7) ?
    C9 H9A . 0.9600 ?
    C9 H9B . 0.9600 ?
    C9 H9C . 0.9600 ?
    C10 O7 2_756 1.264(3) ?
loop_
    _geom_angle_atom_site_label_1
    _geom_angle_atom_site_label_2
    _geom_angle_atom_site_label_3
    _geom_angle_site_symmetry_1
    _geom_angle_site_symmetry_3
    _geom_angle
    _geom_angle_publ_flag
    O3 Mn1 O5 . . 175.34(9) ?
    O3 Mn1 O4 . . 90.32(9) ?
    O5 Mn1 O4 . . 85.91(10) ?
    O3 Mn1 O1 . 2_756 88.70(8) ?
    O5 Mn1 O1 . 2_756 94.97(9) ?
    O4 Mn1 O1 . 2_756 177.66(7) ?
    O3 Mn1 O1 . 1_554 90.78(7) ?
    O5 Mn1 O1 . 1_554 87.19(9) ?
    O4 Mn1 O1 . 1_554 99.89(7) ?
    O1 Mn1 O1 2_756 1_554 78.00(7) ?
    O3 Mn1 O7 . 2_756 90.53(7) ?
    O5 Mn1 O7 . 2_756 92.12(9) ?
    O4 Mn1 O7 . 2_756 88.74(7) ?
    O1 Mn1 O7 2_756 2_756 93.39(6) ?
    O1 Mn1 O7 1_554 2_756 171.26(6) ?
    O6 Mn2 O6 . 2_756 94.44(13) ?
    O6 Mn2 O2 . . 84.50(8) ?
    O6 Mn2 O2 2_756 . 103.92(8) ?
    O6 Mn2 O2 . 2_756 103.92(8) ?
    O6 Mn2 O2 2_756 2_756 84.50(8) ?
    O2 Mn2 O2 . 2_756 167.76(13) ?
    O6 Mn2 O7 . . 158.69(8) ?
    O6 Mn2 O7 2_756 . 105.48(8) ?
    O2 Mn2 O7 . . 83.42(7) ?
    O2 Mn2 O7 2_756 . 85.78(8) ?
    O6 Mn2 O7 . 2_756 105.48(8) ?
    O6 Mn2 O7 2_756 2_756 158.69(8) ?
    O2 Mn2 O7 . 2_756 85.78(8) ?
    O2 Mn2 O7 2_756 2_756 83.42(7) ?
    O7 Mn2 O7 . 2_756 56.16(9) ?
    O4 S1 C8 . . 103.40(16) ?
    O4 S1 C7 . . 105.3(2) ?
    C8 S1 C7 . . 98.3(2) ?
    C1 O1 Mn1 . 2_756 126.19(15) ?
    C1 O1 Mn1 . 1_556 134.27(15) ?
    Mn1 O1 Mn1 2_756 1_556 97.36(6) ?
    C1 O2 Mn2 . . 147.63(17) ?
    C3 O3 Mn1 . . 132.0(2) ?
    S1 O4 Mn1 . . 126.07(12) ?
    C6 O5 Mn1 . . 146.5(2) ?
    C6 O6 Mn2 . . 120.7(2) ?
    C10 O7 Mn1 . 2_756 142.22(15) ?
    C10 O7 Mn2 . . 92.1(2) ?
    Mn1 O7 Mn2 2_756 . 105.15(7) ?
    O2 C1 O1 . . 124.1(2) ?
    O2 C1 C2 . . 117.9(2) ?
    O1 C1 C2 . . 117.9(2) ?
    C1 C2 H2A . . 109.5 ?
    C1 C2 H2B . . 109.5 ?
    H2A C2 H2B . . 109.5 ?
    C1 C2 H2C . . 109.5 ?
    H2A C2 H2C . . 109.5 ?
    H2B C2 H2C . . 109.5 ?
    O3 C3 O3 2_755 . 126.1(4) ?
    O3 C3 C4 2_755 . 116.97(19) ?
    O3 C3 C4 . . 116.97(19) ?
    C3 C4 H4A . . 109.5 ?
    C3 C4 H4B . . 109.5 ?
    H4A C4 H4B . . 109.5 ?
    C3 C4 H4C . . 109.5 ?
    H4A C4 H4C . . 109.5 ?
    H4B C4 H4C . . 109.5 ?
    C6 C5 H5A . . 109.5 ?
    C6 C5 H5B . . 109.5 ?
    H5A C5 H5B . . 109.5 ?
    C6 C5 H5C . . 109.5 ?
    H5A C5 H5C . . 109.5 ?
    H5B C5 H5C . . 109.5 ?
    O6 C6 O5 . . 125.5(3) ?
    O6 C6 C5 . . 118.3(3) ?
    O5 C6 C5 . . 116.2(3) ?
    S1 C7 H7A . . 109.5 ?
    S1 C7 H7B . . 109.5 ?
    H7A C7 H7B . . 109.5 ?
    S1 C7 H7C . . 109.5 ?
    H7A C7 H7C . . 109.5 ?
    H7B C7 H7C . . 109.5 ?
    S1 C8 H8A . . 109.5 ?
    S1 C8 H8B . . 109.5 ?
    H8A C8 H8B . . 109.5 ?
    S1 C8 H8C . . 109.5 ?
    H8A C8 H8C . . 109.5 ?
    H8B C8 H8C . . 109.5 ?
    C10 C9 H9A . . 109.5 ?
    C10 C9 H9B . . 109.5 ?
    H9A C9 H9B . . 109.5 ?
    C10 C9 H9C . . 109.5 ?
    H9A C9 H9C . . 109.5 ?
    H9B C9 H9C . . 109.5 ?
    O7 C10 O7 2_756 . 119.7(4) ?
    O7 C10 C9 2_756 . 120.16(19) ?
    O7 C10 C9 . . 120.16(19) ?
loop_
    _geom_torsion_atom_site_label_1
    _geom_torsion_atom_site_label_2
    _geom_torsion_atom_site_label_3
    _geom_torsion_atom_site_label_4
    _geom_torsion_site_symmetry_1
    _geom_torsion_site_symmetry_2
    _geom_torsion_site_symmetry_3
    _geom_torsion_site_symmetry_4
    _geom_torsion
    _geom_torsion_publ_flag
    O6 Mn2 O2 C1 . . . . 163.4(4) ?
    O6 Mn2 O2 C1 2_756 . . . 70.2(4) ?
    O2 Mn2 O2 C1 2_756 . . . -62.4(4) ?
    O7 Mn2 O2 C1 . . . . -34.2(4) ?
    O7 Mn2 O2 C1 2_756 . . . -90.5(4) ?
    O5 Mn1 O3 C3 . . . . -96.9(11) ?
    O4 Mn1 O3 C3 . . . . -132.66(18) ?
    O1 Mn1 O3 C3 2_756 . . . 45.22(18) ?
    O1 Mn1 O3 C3 1_554 . . . -32.76(18) ?
    O7 Mn1 O3 C3 2_756 . . . 138.60(19) ?
    C8 S1 O4 Mn1 . . . . 161.6(2) ?
    C7 S1 O4 Mn1 . . . . -95.7(2) ?
    O3 Mn1 O4 S1 . . . . -66.55(18) ?
    O5 Mn1 O4 S1 . . . . 116.18(19) ?
    O1 Mn1 O4 S1 2_756 . . . -132(2) ?
    O1 Mn1 O4 S1 1_554 . . . -157.39(17) ?
    O7 Mn1 O4 S1 2_756 . . . 23.97(18) ?
    O3 Mn1 O5 C6 . . . . -114.0(11) ?
    O4 Mn1 O5 C6 . . . . -78.1(4) ?
    O1 Mn1 O5 C6 2_756 . . . 104.1(4) ?
    O1 Mn1 O5 C6 1_554 . . . -178.2(4) ?
    O7 Mn1 O5 C6 2_756 . . . 10.5(4) ?
    O6 Mn2 O6 C6 2_756 . . . -148.6(2) ?
    O2 Mn2 O6 C6 . . . . 107.8(2) ?
    O2 Mn2 O6 C6 2_756 . . . -63.2(2) ?
    O7 Mn2 O6 C6 . . . . 52.1(3) ?
    O7 Mn2 O6 C6 2_756 . . . 23.7(2) ?
    O6 Mn2 O7 C10 . . . . -33.4(2) ?
    O6 Mn2 O7 C10 2_756 . . . 168.01(9) ?
    O2 Mn2 O7 C10 . . . . -89.32(10) ?
    O2 Mn2 O7 C10 2_756 . . . 84.91(9) ?
    O7 Mn2 O7 C10 2_756 . . . 0.0 ?
    O6 Mn2 O7 Mn1 . . . 2_756 112.59(19) ?
    O6 Mn2 O7 Mn1 2_756 . . 2_756 -45.97(9) ?
    O2 Mn2 O7 Mn1 . . . 2_756 56.70(8) ?
    O2 Mn2 O7 Mn1 2_756 . . 2_756 -129.08(8) ?
    O7 Mn2 O7 Mn1 2_756 . . 2_756 146.02(13) ?
    Mn2 O2 C1 O1 . . . . 2.3(6) ?
    Mn2 O2 C1 C2 . . . . -177.9(3) ?
    Mn1 O1 C1 O2 2_756 . . . -2.6(4) ?
    Mn1 O1 C1 O2 1_556 . . . -161.7(2) ?
    Mn1 O1 C1 C2 2_756 . . . 177.7(2) ?
    Mn1 O1 C1 C2 1_556 . . . 18.5(4) ?
    Mn1 O3 C3 O3 . . . 2_755 -3.74(11) ?
    Mn1 O3 C3 C4 . . . . 176.26(11) ?
    Mn2 O6 C6 O5 . . . . 18.9(4) ?
    Mn2 O6 C6 C5 . . . . -163.8(3) ?
    Mn1 O5 C6 O6 . . . . -46.7(6) ?
    Mn1 O5 C6 C5 . . . . 135.9(4) ?
    Mn1 O7 C10 O7 2_756 . . 2_756 -118.3(3) ?
    Mn2 O7 C10 O7 . . . 2_756 0.0 ?
    Mn1 O7 C10 C9 2_756 . . . 61.7(3) ?
    Mn2 O7 C10 C9 . . . . 180.0 ?
loop_
    _geom_hbond_atom_site_label_D
    _geom_hbond_atom_site_label_H
    _geom_hbond_atom_site_label_A
    _geom_hbond_site_symmetry_A
    _geom_hbond_distance_DH
    _geom_hbond_distance_HA
    _geom_hbond_distance_DA
    _geom_hbond_angle_DHA
    _geom_hbond_publ_flag
    C8 H8B O6 3_455 0.96 2.45 3.367(4) 160.3 y
    C2 H2B S1 4_646 0.96 2.99 3.841(4) 147.3 y
data_global
_journal_date_recd_electronic     2010-09-22
_journal_date_accepted     2010-10-20
_journal_name_full     'Acta Crystallographica, Section E'
_journal_year     2010
_journal_volume     66
_journal_issue     11
_journal_page_first     m1478
_journal_page_last     m1478
_journal_paper_category     QM
_journal_coeditor_code     PV2332
_publ_contact_author_name     'Dr. Chong-Qing Wan'
_publ_contact_author_address
;
Department of Chemistry,Capital Normal university,
Beijing 100048,People's Republic China
;
_publ_contact_author_email     wanchqing@yahoo.com.cn
_publ_contact_author_fax     '+86 010 6890-2320'
_publ_contact_author_phone     '+86 010 6890-3033'
_publ_section_title
;
Poly[hexa-\m-acetato-bis(dimethyl sulfoxide)trimanganese(II)]
;
loop_
    _publ_author_name
    _publ_author_address
    'Chong-Qing Wan'
;
Department of Chemistry
Capital Normal University
Beijing 100048
People's Republic of China
;
    'Nai-You Xiao'
;
China Clean Coal Technology
China Coal Research Institute
Beijing 100013
People's Republic of China
;
    'Zi-Jia Wang'
;
Department of Chemistry
Capital Normal University
Beijing 100048
People's Republic of China
;
_publ_section_synopsis     .
