# Supplementary material for: Poly[hexa-μ-acetato-bis­(dimethyl sulfoxide)­trimanganese(II)]
Source: Acta Crystallogr Sect E Struct Rep Online. 2010 Oct 30;66(Pt 11):m1478. doi: 10.1107/S1600536810042558 (PMC3009130; doi:10.1107/S1600536810042558)
Supplement: Supplementary file 2 [file e-66-m1478-Isup2.hkl]

# 
# h,k,l, Fc-squared, Fo-squared, sigma(Fo-squared) and status flag 
# 
data_I
_shelx_title ' I in C2' 
_shelx_refln_list_code          4 
_shelx_F_calc_maximum      221.58 
_exptl_crystal_F_000       690.00 
_reflns_d_resolution_high  0.8378 
 
loop_ 
 _symmetry_equiv_pos_as_xyz 
 'x, y, z' 
 '-x, y, -z' 
 'x+1/2, y+1/2, z' 
 '-x+1/2, y+1/2, -z' 
 
_cell_length_a    12.8475 
_cell_length_b    12.5439 
_cell_length_c     8.6095 
_cell_angle_alpha  90.000 
_cell_angle_beta   94.906 
_cell_angle_gamma  90.000 
 
_shelx_F_squared_multiplier     1.000 
 
loop_ 
 _refln_index_h 
 _refln_index_k 
 _refln_index_l 
 _refln_F_squared_calc 
 _refln_F_squared_meas 
 _refln_F_squared_sigma 
 _refln_observed_status 
   5  -7   0     1334.76     1401.91     48.45 o 
  11  -7   0      710.84      734.54     37.86 o 
  13  -7   0      188.70      205.04     19.22 o 
   4  -6   0     2050.52     2125.82     68.88 o 
   6  -6   0     2188.42     2290.62     80.92 o 
   8  -6   0     2132.62     1913.59     80.97 o 
  12  -6   0     1243.52     1392.49     64.71 o 
   5  -5   0     2353.52     2254.89     57.16 o 
   7  -5   0     8513.70     8187.66    352.03 o 
   9  -5   0      746.17      735.07     22.27 o 
  11  -5   0      237.96      234.51     18.35 o 
  13  -5   0      308.20      328.73     24.17 o 
   4  -4   0     5624.99     5748.94    140.25 o 
   6  -4   0     7967.75     7639.45    187.73 o 
   8  -4   0     2409.43     2439.57     64.61 o 
  10  -4   0      227.41      230.08     10.46 o 
  12  -4   0     1311.59     1214.58     57.96 o 
  14  -4   0       62.82       82.38     14.13 o 
   5  -3   0     7559.57     7658.92    190.03 o 
   7  -3   0    13532.30    13365.47    317.97 o 
   9  -3   0      787.44      757.23     23.94 o 
  11  -3   0      462.88      418.11     16.48 o 
  13  -3   0      490.55      452.95     29.90 o 
   2  -2   0     1986.72     1995.71     51.16 o 
   4  -2   0     3312.75     3489.21     81.49 o 
   6  -2   0     9419.29     9159.69    273.93 o 
   8  -2   0     6708.87     6835.56    266.47 o 
  10  -2   0       47.67       53.60      5.20 o 
  12  -2   0     1355.77     1328.52     46.41 o 
  14  -2   0      146.88      138.78     15.82 o 
   3  -1   0    13577.43    14088.31    353.46 o 
   5  -1   0    12200.68    12634.14    294.96 o 
   7  -1   0      306.86      317.46     11.74 o 
   9  -1   0     1553.67     1450.02     57.55 o 
  11  -1   0     1201.86     1140.90     34.97 o 
  13  -1   0     1151.64     1159.55     36.58 o 
  15  -1   0      107.84      115.73     16.02 o 
   2   0   0     4018.79     4402.11     82.65 o 
   4   0   0      101.89       80.23      4.49 o 
   6   0   0     7784.38     8281.81    154.88 o 
   8   0   0      427.80      399.01      9.93 o 
  10   0   0     1291.73     1213.95     35.70 o 
  12   0   0     1803.57     1829.44     52.13 o 
  14   0   0     1109.22     1128.63     38.64 o 
   3   1   0    14260.14    14752.20    270.01 o 
   5   1   0    11507.16    11710.12    224.13 o 
   7   1   0      357.01      354.29      8.86 o 
   9   1   0     1478.36     1341.21     28.86 o 
  11   1   0     1222.44     1204.05     35.66 o 
  13   1   0     1169.65     1191.90     37.06 o 
  15   1   0      110.53      116.65      9.60 o 
   0   2   0    10758.07    10694.07    236.71 o 
   2   2   0     1778.86     1754.02     33.06 o 
   4   2   0     2930.22     3103.65     58.53 o 
   6   2   0     9471.57     9251.08    172.64 o 
   8   2   0     6819.65     6849.89    129.36 o 
  10   2   0       57.92       62.07      5.17 o 
  12   2   0     1342.65     1277.35     53.59 o 
  14   2   0      168.88      165.24     10.84 o 
   1   3   0     2755.45     2995.67     47.22 o 
   3   3   0      184.32      176.90      4.07 o 
   5   3   0     7719.59     7800.99    121.78 o 
   7   3   0    13366.33    12722.79    242.13 o 
   9   3   0      833.71      809.56     18.56 o 
  11   3   0      477.02      487.18     27.89 o 
  13   3   0      506.25      485.75     19.75 o 
   0   4   0      346.00      431.21     65.58 o 
   2   4   0      959.30      975.05     16.43 o 
   4   4   0     5586.34     5674.14     89.80 o 
   6   4   0     7797.32     7611.24    120.12 o 
   8   4   0     2380.25     2501.73     49.82 o 
  10   4   0      235.80      234.98      8.39 o 
  12   4   0     1264.38     1268.38     39.00 o 
  14   4   0       71.24       77.74      8.53 o 
   1   5   0     6161.84     6068.01     94.95 o 
   3   5   0      630.98      604.30     11.10 o 
   5   5   0     2206.06     2210.24     36.68 o 
   7   5   0     8646.71     8407.41    157.37 o 
   9   5   0      723.59      678.03     17.43 o 
  11   5   0      217.07      200.76      8.27 o 
  13   5   0      293.69      315.77     23.25 o 
   0   6   0     7612.71     8818.41    193.61 o 
   2   6   0     8172.47     7984.51    124.32 o 
   4   6   0     1969.02     1922.10     36.74 o 
   6   6   0     2240.44     2333.03     38.79 o 
   8   6   0     2110.69     2050.13     42.03 o 
  10   6   0      110.50       97.19      5.72 o 
  12   6   0     1256.00     1397.17     32.15 o 
   1   7   0     7079.72     7037.08    110.39 o 
   3   7   0      441.07      426.73      8.98 o 
   5   7   0     1321.26     1339.98     23.74 o 
   7   7   0      995.55      996.92     23.01 o 
   9   7   0      224.11      223.18      8.57 o 
  11   7   0      627.20      643.22     19.25 o 
  13   7   0      174.35      160.35     14.00 o 
   0   8   0     6449.25     6775.07    150.91 o 
   2   8   0      812.81      794.91     15.09 o 
   4   8   0      789.98      784.17     14.99 o 
   6   8   0     1134.00     1074.80     19.99 o 
   8   8   0       96.55       98.91      5.67 o 
  10   8   0     1848.25     1870.64     41.01 o 
  12   8   0      445.78      466.40     14.89 o 
   1   9   0     1719.14     1745.79     30.01 o 
   3   9   0      545.09      551.22     11.59 o 
   5   9   0     1167.64     1098.91     20.67 o 
   7   9   0      630.40      628.66     16.76 o 
   9   9   0      453.46      432.76     17.18 o 
  11   9   0      880.53      843.15     35.44 o 
   0  10   0      731.88      672.52     19.66 o 
   2  10   0      504.68      462.60     10.54 o 
   4  10   0       48.26       65.43      4.57 o 
   6  10   0      853.53      792.29     24.12 o 
   8  10   0      402.47      411.01     15.88 o 
  10  10   0      155.49      145.64      9.39 o 
   1  11   0       32.96       31.54      2.89 o 
   3  11   0       17.59       22.30      3.15 o 
   5  11   0     1855.69     1819.00     47.20 o 
   7  11   0      458.24      471.18     30.99 o 
   9  11   0      231.13      213.80     11.50 o 
   0  12   0      963.78     1011.90     28.27 o 
   2  12   0       27.53       26.48      3.74 o 
   4  12   0      724.83      724.14     17.90 o 
   6  12   0      373.69      394.52     15.80 o 
   8  12   0      191.53      192.54     14.95 o 
   1  13   0      452.99      461.18     13.31 o 
   3  13   0      491.34      508.04     14.38 o 
   5  13   0       60.33       62.36      7.21 o 
   7  13   0      103.05      122.06      9.23 o 
   0  14   0      105.27      101.94     10.82 o 
   2  14   0      414.29      451.88     16.22 o 
   4  14   0       73.05       73.07      7.48 o 
  -5  -9   1      343.41      357.08     17.82 o 
  -6  -8   1     1039.61     1021.28     42.47 o 
  10  -8   1      632.45      596.05     33.93 o 
  12  -8   1       36.67       40.48     10.00 o 
  -7  -7   1      350.23      323.24     15.19 o 
  -5  -7   1     4442.29     4239.16    145.04 o 
   7  -7   1     2463.22     2522.36     93.54 o 
   9  -7   1     1261.41     1291.71     58.78 o 
  11  -7   1      658.76      661.59     37.23 o 
  13  -7   1      126.31      149.80     17.23 o 
  -8  -6   1      369.77      413.24     19.32 o 
  -6  -6   1     5978.71     5933.01    208.39 o 
  -4  -6   1     3368.99     3185.99    109.12 o 
   6  -6   1      908.76      874.78     35.19 o 
   8  -6   1     2077.03     2043.83     84.76 o 
  10  -6   1      307.01      344.80     23.88 o 
  12  -6   1      200.83      194.17     17.72 o 
 -13  -5   1      101.87      101.02     14.27 o 
 -11  -5   1     2747.00     2654.45    111.70 o 
  -9  -5   1      143.53      133.97      7.45 o 
  -7  -5   1      281.74      273.97     14.22 o 
  -5  -5   1     1939.65     1843.01     69.71 o 
   3  -5   1    13088.62    13458.78    318.28 o 
   5  -5   1     1201.24     1194.19     30.30 o 
   7  -5   1     1166.04     1074.44     29.70 o 
   9  -5   1       98.49       97.42     11.84 o 
  11  -5   1      294.94      315.04     21.60 o 
  13  -5   1     1017.44      946.29     49.51 o 
 -14  -4   1      195.17      224.85     20.68 o 
 -12  -4   1     1091.33     1084.19     33.79 o 
 -10  -4   1     2123.80     2024.49    120.00 o 
  -8  -4   1     3624.30     3655.40    125.17 o 
  -6  -4   1     1560.66     1424.36     38.34 o 
  -4  -4   1      989.32     1084.68     40.92 o 
   2  -4   1    18417.05    17024.38    616.88 o 
   4  -4   1     2507.02     2634.30     67.02 o 
   6  -4   1     1114.03     1131.60     30.83 o 
   8  -4   1     1228.96     1259.05     32.35 o 
  10  -4   1      529.25      575.13     30.87 o 
  12  -4   1      639.69      596.83     33.59 o 
  14  -4   1      650.79      601.88     36.94 o 
 -15  -3   1       13.56       14.47      8.20 o 
 -13  -3   1      261.31      251.00     12.88 o 
 -11  -3   1     4158.45     4278.54    106.81 o 
  -9  -3   1     1940.63     1951.01     91.21 o 
  -7  -3   1     1751.13     1584.28     44.36 o 
  -5  -3   1     2385.07     2500.66     64.83 o 
   1  -3   1    28733.67    27377.76   1017.45 o 
   3  -3   1      390.66      299.40     12.96 o 
   5  -3   1     3414.76     3540.41     91.44 o 
   7  -3   1      850.73      794.67     23.98 o 
   9  -3   1      320.19      300.81     14.51 o 
  11  -3   1      331.50      317.47     21.26 o 
  13  -3   1     1717.40     1678.06     75.19 o 
 -14  -2   1       60.24       67.06      7.72 o 
 -12  -2   1      947.40      956.28     34.08 o 
 -10  -2   1     2499.28     2314.53     71.21 o 
  -8  -2   1      782.84      800.27     23.21 o 
  -6  -2   1     9342.09     9929.65    244.73 o 
  -4  -2   1     9364.25     9816.76    250.30 o 
  -2  -2   1     3817.67     4112.27    129.75 o 
   4  -2   1     4906.70     4848.59    119.64 o 
   6  -2   1     1873.06     1873.10     51.44 o 
   8  -2   1     3114.37     3089.94     75.73 o 
  10  -2   1       82.39       76.88      7.55 o 
  12  -2   1      721.60      714.98     36.55 o 
  14  -2   1      277.09      286.89     22.86 o 
 -15  -1   1      490.79      517.43     21.46 o 
 -13  -1   1      348.93      346.49     15.49 o 
 -11  -1   1      324.01      366.78     14.65 o 
  -9  -1   1     1862.68     1839.11     75.12 o 
  -7  -1   1     3166.03     3284.02     87.73 o 
  -5  -1   1    15428.20    15063.36    381.11 o 
  -3  -1   1    14162.57    14540.32    351.50 o 
  -1  -1   1     5062.58     5780.58    196.01 o 
   1  -1   1    15929.27    15701.45    395.90 o 
   3  -1   1     1150.80     1173.97     23.92 o 
   5  -1   1     3790.55     3736.78     92.22 o 
   7  -1   1     4153.93     4018.33     98.68 o 
   9  -1   1     3558.95     3474.23     91.68 o 
  11  -1   1      320.33      305.70     13.21 o 
  13  -1   1       74.21       68.34      7.08 o 
  15  -1   1      137.83      134.17     16.80 o 
 -14   0   1      340.83      362.04     16.60 o 
 -12   0   1      609.43      599.14     21.67 o 
 -10   0   1       95.14       88.77      6.73 o 
  -8   0   1      847.04      811.75     21.07 o 
  -6   0   1     7901.64     8135.03    151.85 o 
  -4   0   1    13132.01    13330.63    274.30 o 
  -2   0   1     2760.45     2932.22     55.54 o 
   0   0   1      911.05      865.75     30.58 o 
   2   0   1       39.60       38.00      1.54 o 
   4   0   1     3373.14     3655.73     90.94 o 
   6   0   1    11817.50    11509.64    214.16 o 
   8   0   1     1286.39     1417.57     28.78 o 
  10   0   1     1851.64     1797.09     49.96 o 
  12   0   1      120.14      144.08     10.44 o 
  14   0   1      178.55      198.86     11.94 o 
 -15   1   1      501.83      516.27     25.41 o 
 -13   1   1      320.49      340.55     15.68 o 
 -11   1   1      309.22      325.60     14.25 o 
  -9   1   1     1918.89     1871.28     37.99 o 
  -7   1   1     3298.15     3560.40     66.80 o 
  -5   1   1    16010.50    16149.62    352.68 o 
  -3   1   1    14254.83    14343.04    269.46 o 
  -1   1   1     5134.06     5780.27    107.02 o 
   1   1   1    16122.33    16008.30    278.61 o 
   3   1   1     1325.06     1344.04     36.65 o 
   5   1   1     3553.24     3655.36     70.15 o 
   7   1   1     4058.75     3813.87     74.63 o 
   9   1   1     3616.98     3638.08     69.36 o 
  11   1   1      291.91      298.14     13.46 o 
  13   1   1       56.27       55.24      6.68 o 
  15   1   1      145.59      166.12     11.48 o 
 -14   2   1       68.90       80.18      8.17 o 
 -12   2   1      918.45      931.83     31.29 o 
 -10   2   1     2456.69     2368.15     47.70 o 
  -8   2   1      674.29      712.97     17.14 o 
  -6   2   1     9598.05    10020.00    186.43 o 
  -4   2   1     9886.15    10580.14    191.09 o 
  -2   2   1     3480.13     3689.29     71.45 o 
   0   2   1     2256.05     2554.45     40.19 o 
   2   2   1     1158.50     1322.37     24.02 o 
   4   2   1     5025.14     4818.62    178.59 o 
   6   2   1     2071.67     2085.55     39.68 o 
   8   2   1     2913.51     2827.53     57.26 o 
  10   2   1       89.19       83.23      6.82 o 
  12   2   1      671.09      634.91     23.45 o 
  14   2   1      269.76      304.19     19.37 o 
 -15   3   1       19.42       18.98      5.59 o 
 -13   3   1      268.45      257.84     15.29 o 
 -11   3   1     4049.82     3985.01     80.59 o 
  -9   3   1     1924.92     1855.25     39.11 o 
  -7   3   1     1771.41     1695.13     28.01 o 
  -5   3   1     2413.19     2512.74     40.74 o 
  -3   3   1       84.12       88.51      2.66 o 
  -1   3   1    24530.23    24758.92    352.92 o 
   1   3   1    29957.68    29142.22    447.28 o 
   3   3   1      340.30      277.82      7.75 o 
   5   3   1     3432.86     3776.56     76.82 o 
   7   3   1      949.96      884.86     21.57 o 
   9   3   1      269.47      269.92      8.69 o 
  11   3   1      290.10      282.40     13.34 o 
  13   3   1     1629.40     1701.40     50.52 o 
 -14   4   1      190.91      212.32     12.93 o 
 -12   4   1     1111.19     1085.30     37.81 o 
 -10   4   1     2161.15     2043.00     69.37 o 
  -8   4   1     3723.66     3689.08     71.77 o 
  -6   4   1     1444.60     1410.98     24.15 o 
  -4   4   1     1082.02     1145.45     19.41 o 
  -2   4   1     7446.99     7545.65    107.18 o 
   0   4   1     3616.33     3569.79     56.19 o 
   2   4   1    18712.55    17647.70    269.90 o 
   4   4   1     2600.29     2713.19     48.26 o 
   6   4   1     1123.88     1157.24     24.57 o 
   8   4   1     1106.90     1057.62     31.25 o 
  10   4   1      552.15      548.38     14.77 o 
  12   4   1      604.89      572.09     22.12 o 
  14   4   1      645.09      623.05     24.29 o 
 -13   5   1       92.27       86.04      8.49 o 
 -11   5   1     2851.96     2840.42     57.34 o 
  -9   5   1      117.12      109.26      5.55 o 
  -7   5   1      330.82      311.21      7.10 o 
  -5   5   1     2059.11     2021.14     33.06 o 
  -3   5   1     8054.34     8415.93    119.63 o 
  -1   5   1     5036.08     5439.85     85.31 o 
   1   5   1    10335.69    10820.65    167.41 o 
   3   5   1    12716.06    12831.10    257.04 o 
   5   5   1     1097.24     1094.17     21.97 o 
   7   5   1     1119.41     1075.54     23.91 o 
   9   5   1      141.49      135.12      6.07 o 
  11   5   1      265.93      263.39     12.32 o 
  13   5   1     1019.06     1007.33     33.53 o 
 -14   6   1      147.86      142.55     10.76 o 
 -12   6   1      229.75      222.26      9.29 o 
 -10   6   1      595.23      573.96     15.84 o 
  -8   6   1      427.77      433.81     12.22 o 
  -6   6   1     6043.94     6164.18    137.87 o 
  -4   6   1     3258.80     3140.58     51.18 o 
  -2   6   1     5765.69     6254.46     97.93 o 
   0   6   1     5940.61     6299.15     98.85 o 
   2   6   1     8454.55     8635.30    143.63 o 
   4   6   1      111.63       89.82      3.75 o 
   6   6   1      746.08      727.32     14.25 o 
   8   6   1     2156.45     2160.70     44.25 o 
  10   6   1      379.37      400.42     12.10 o 
  12   6   1      171.90      154.30     10.53 o 
 -13   7   1      166.27      171.80     11.77 o 
 -11   7   1      474.08      515.91     15.24 o 
  -9   7   1      142.95      138.50      6.75 o 
  -7   7   1      331.04      291.73      9.51 o 
  -5   7   1     4351.09     4201.64     68.16 o 
  -3   7   1     5312.38     5486.40     79.47 o 
  -1   7   1      660.21      610.29     11.87 o 
   1   7   1     3477.38     3441.87     55.31 o 
   3   7   1     1944.15     1954.73     32.47 o 
   5   7   1      807.27      816.20     17.33 o 
   7   7   1     2338.38     2323.34     48.62 o 
   9   7   1     1317.23     1349.13     30.36 o 
  11   7   1      672.38      696.77     18.79 o 
  13   7   1      148.71      167.93     11.37 o 
 -12   8   1      105.63      115.80      8.34 o 
 -10   8   1      400.00      398.29     12.86 o 
  -8   8   1      678.97      651.44     18.12 o 
  -6   8   1     1253.50     1173.54     21.10 o 
  -4   8   1     3365.06     3091.59     46.10 o 
  -2   8   1     1040.96     1038.12     18.93 o 
   0   8   1      278.14      248.03      6.39 o 
   2   8   1      408.45      366.42      8.22 o 
   4   8   1      598.97      642.15     14.74 o 
   6   8   1     3078.89     2922.96     69.81 o 
   8   8   1      970.84      930.33     22.63 o 
  10   8   1      658.07      633.80     17.56 o 
  12   8   1       29.84       31.55      4.57 o 
 -11   9   1      602.15      626.03     21.66 o 
  -9   9   1     1369.35     1351.77     37.18 o 
  -7   9   1     1043.96     1017.69     28.83 o 
  -5   9   1      422.67      405.05     10.72 o 
  -3   9   1      248.68      256.40      6.91 o 
  -1   9   1      601.61      589.22     12.27 o 
   1   9   1     1053.42     1068.18     19.60 o 
   3   9   1      831.39      785.88     17.64 o 
   5   9   1     1227.30     1231.49     25.59 o 
   7   9   1      395.92      395.07     12.35 o 
   9   9   1      874.17      854.93     22.05 o 
  11   9   1      107.78      114.61      7.01 o 
 -10  10   1     1221.85     1203.92     40.29 o 
  -8  10   1      929.63      941.54     28.23 o 
  -6  10   1      468.98      500.10     17.29 o 
  -4  10   1     1149.39     1084.91     20.57 o 
  -2  10   1      315.46      315.20      8.14 o 
   0  10   1      675.72      661.55     13.72 o 
   2  10   1      569.49      529.46     13.46 o 
   4  10   1     1628.42     1675.86     33.76 o 
   6  10   1      393.49      397.12     14.98 o 
   8  10   1      245.61      235.45      9.63 o 
  10  10   1      140.01      148.98      8.85 o 
  -9  11   1      905.42      936.20     29.11 o 
  -7  11   1      191.34      194.05     10.51 o 
  -5  11   1      260.59      284.72      9.40 o 
  -3  11   1      169.11      160.35      5.81 o 
  -1  11   1      959.53     1010.18     19.67 o 
   1  11   1     1533.79     1593.96     32.57 o 
   3  11   1      687.69      680.32     16.70 o 
   5  11   1      188.55      208.31     10.56 o 
   7  11   1       53.99       56.79      6.21 o 
   9  11   1      303.80      297.60     13.93 o 
  -8  12   1      309.50      350.00     15.17 o 
  -6  12   1       22.67       20.63      4.41 o 
  -4  12   1      879.57      872.22     20.63 o 
  -2  12   1      280.56      283.34      9.51 o 
   0  12   1      746.94      743.84     25.94 o 
   2  12   1     1644.58     1680.55     34.82 o 
   4  12   1      402.90      418.83     16.21 o 
   6  12   1      261.76      269.59     12.88 o 
   8  12   1      236.81      252.38     16.92 o 
  -7  13   1      195.79      213.99     11.76 o 
  -5  13   1      365.53      379.11     24.42 o 
  -3  13   1      531.77      554.84     18.96 o 
  -1  13   1      294.66      300.99     12.22 o 
   1  13   1      415.18      384.97     11.94 o 
   3  13   1      578.95      587.66     16.27 o 
   5  13   1       57.96       59.56      7.33 o 
   7  13   1      300.01      318.79     16.67 o 
  -4  14   1      423.03      416.06     16.76 o 
  -2  14   1      156.56      165.86      9.22 o 
   0  14   1       68.23       72.87      6.51 o 
   2  14   1      101.51      109.72      6.43 o 
   4  14   1       84.10       99.35     16.46 o 
  -6 -10   2        5.59        1.70      3.35 o 
  -7  -9   2      113.17      122.91      9.71 o 
  -5  -9   2     1480.61     1522.68     59.85 o 
  11  -9   2      168.33      159.17     16.41 o 
  -8  -8   2     1463.56     1480.45     54.37 o 
  -6  -8   2      831.09      798.81     32.38 o 
   8  -8   2      520.75      566.44     30.05 o 
  10  -8   2      283.25      300.77     21.55 o 
  12  -8   2      325.15      332.22     25.14 o 
  -9  -7   2      787.46      782.70     33.45 o 
  -7  -7   2     1931.09     1898.45     70.87 o 
  -5  -7   2      348.00      305.87     15.00 o 
   5  -7   2      997.60     1059.83     43.49 o 
   7  -7   2      203.35      212.81     15.73 o 
   9  -7   2      435.69      452.32     27.04 o 
  11  -7   2      111.41      115.63     14.51 o 
 -10  -6   2     1193.15     1221.33     48.64 o 
  -8  -6   2      606.78      683.62     28.69 o 
  -6  -6   2     3817.10     3602.77    126.45 o 
  -4  -6   2     1542.43     1531.37     56.07 o 
   4  -6   2     5735.71     5657.87    203.05 o 
   6  -6   2      442.55      461.20     23.25 o 
   8  -6   2      250.86      231.60     17.38 o 
  10  -6   2      908.49      906.00     42.67 o 
  12  -6   2       52.73       60.19     11.70 o 
 -11  -5   2      100.96      109.80      9.56 o 
  -9  -5   2      150.63      135.48     10.00 o 
  -7  -5   2     6143.92     6199.26    216.01 o 
  -5  -5   2     6593.09     6415.76    221.35 o 
   3  -5   2     2780.70     2575.32     94.12 o 
   5  -5   2      273.07      340.38     18.20 o 
   7  -5   2        1.17        2.43      4.13 o 
   9  -5   2     1936.15     1812.62     78.49 o 
  11  -5   2      512.09      507.56     29.37 o 
  13  -5   2      225.90      226.40     20.44 o 
 -12  -4   2      816.64      847.31     36.50 o 
 -10  -4   2     1236.75     1261.67     49.17 o 
  -8  -4   2      887.75      953.81     38.69 o 
  -6  -4   2     1476.30     1400.64     52.28 o 
  -4  -4   2     2996.29     2932.50    101.21 o 
   2  -4   2     4379.85     4673.43    159.75 o 
   6  -4   2      444.34      505.36     15.57 o 
   8  -4   2     1462.64     1480.16     62.72 o 
  10  -4   2     1345.16     1317.98     60.10 o 
  12  -4   2      792.67      842.89     42.04 o 
  14  -4   2      262.44      280.14     23.45 o 
 -13  -3   2     1330.25     1319.33     47.47 o 
 -11  -3   2       55.93       62.81      6.32 o 
  -9  -3   2       89.18       81.49      9.54 o 
  -7  -3   2     2591.02     2449.06     90.29 o 
  -5  -3   2     6072.36     6592.16    216.31 o 
   1  -3   2     1447.93     1464.43     50.10 o 
   3  -3   2     9486.43    10537.16    356.30 o 
   5  -3   2      491.15      516.71     15.37 o 
   7  -3   2     2147.75     2029.35     54.95 o 
   9  -3   2     2275.05     2156.84     82.57 o 
  11  -3   2     1902.50     1928.25     83.35 o 
  13  -3   2        0.84       -2.14      5.00 o 
 -14  -2   2      981.50     1002.74     33.38 o 
 -12  -2   2      111.02      110.17      7.88 o 
 -10  -2   2     1137.93     1038.84     30.27 o 
  -8  -2   2     1934.80     1938.15     54.67 o 
  -6  -2   2     2825.10     2969.39    103.64 o 
  -4  -2   2     5694.49     5723.40    207.18 o 
  -2  -2   2     8238.87     8763.42    284.85 o 
   2  -2   2     1509.94     1650.90     41.87 o 
   4  -2   2     5971.77     6102.17    143.40 o 
   6  -2   2      731.14      811.88     22.51 o 
   8  -2   2     2064.01     2162.03     82.09 o 
  10  -2   2     2780.41     2816.48    110.09 o 
  12  -2   2       60.70       70.29     12.18 o 
  14  -2   2      340.75      319.17     25.14 o 
 -15  -1   2        3.61        9.22      4.65 o 
 -13  -1   2      238.83      240.88     12.54 o 
 -11  -1   2      375.27      383.05     18.74 o 
  -9  -1   2     2231.23     2079.36     58.42 o 
  -7  -1   2     1109.47     1098.08     31.79 o 
  -5  -1   2     2610.73     2918.45     87.91 o 
  -3  -1   2     5726.11     5786.84    199.61 o 
   1  -1   2     5133.22     5815.58    200.14 o 
   3  -1   2    11838.16    11530.01    283.75 o 
   5  -1   2     7202.28     7311.04    137.48 o 
   7  -1   2     3330.22     3150.41     58.39 o 
   9  -1   2       42.70       39.06      4.56 o 
  11  -1   2      659.82      666.53     23.32 o 
  13  -1   2      275.74      274.51     22.96 o 
 -14   0   2      102.45      100.59      8.74 o 
 -12   0   2      787.73      725.13     25.08 o 
 -10   0   2      653.39      729.40     23.95 o 
  -8   0   2     2757.22     2886.03     75.20 o 
  -6   0   2     3146.71     3131.91     79.71 o 
  -4   0   2     3963.14     4292.66    147.13 o 
  -2   0   2     7488.38     7974.12    269.56 o 
   0   0   2     3492.27     4016.06    136.89 o 
   2   0   2    49098.50    48534.36   1635.88 o 
   4   0   2     3259.89     3358.93     63.94 o 
   6   0   2     4523.64     4502.28    112.74 o 
   8   0   2      101.97       91.60      3.83 o 
  10   0   2      141.93      153.74      8.64 o 
  12   0   2      290.74      310.98     14.11 o 
  14   0   2       64.86       59.95     12.33 o 
 -15   1   2        0.28        0.37      3.96 o 
 -13   1   2      238.24      237.44     12.68 o 
 -11   1   2      390.90      430.26     16.51 o 
  -9   1   2     2386.26     2229.38     49.53 o 
  -7   1   2     1147.49     1145.27     24.11 o 
  -5   1   2     2708.12     3011.40     57.34 o 
  -3   1   2     6183.93     5929.22    129.89 o 
  -1   1   2     1650.50     1642.36     31.60 o 
   1   1   2     5744.45     6022.86    200.92 o 
   3   1   2    12073.31    11701.45    255.70 o 
   5   1   2     7725.39     7369.66    249.94 o 
   7   1   2     3123.54     2936.15     58.78 o 
  11   1   2      725.00      739.36     24.26 o 
  13   1   2      328.22      342.16     15.42 o 
 -14   2   2     1010.65      977.46     33.52 o 
 -12   2   2       87.67       93.47     10.46 o 
 -10   2   2     1009.37      913.70     25.13 o 
  -8   2   2     2089.50     2108.73     41.61 o 
  -6   2   2     2906.39     2956.55     72.24 o 
  -4   2   2     6077.88     6236.30    114.92 o 
  -2   2   2     7627.34     8087.95    242.71 o 
   0   2   2     2263.99     2101.88     40.22 o 
   2   2   2     1532.18     1685.93     47.28 o 
   4   2   2     5313.25     5539.71    128.53 o 
   6   2   2      729.10      774.26     17.46 o 
   8   2   2     1886.49     2030.89     41.63 o 
  10   2   2     2940.76     2791.31     74.89 o 
  12   2   2       79.71       90.12      9.34 o 
  14   2   2      337.79      351.73     16.74 o 
 -13   3   2     1390.40     1448.18     43.09 o 
 -11   3   2       55.86       57.51      4.65 o 
  -9   3   2       85.99       91.01      4.85 o 
  -7   3   2     2670.58     2572.41     50.62 o 
  -5   3   2     6194.75     6289.14    122.76 o 
  -3   3   2      215.43      188.84      5.37 o 
  -1   3   2     3130.28     2871.88     51.28 o 
   1   3   2     1334.79     1343.01     22.41 o 
   3   3   2     8845.89     9883.67    230.03 o 
   5   3   2      522.76      565.84     15.07 o 
   7   3   2     2289.68     2174.84     42.85 o 
   9   3   2     2094.23     1994.08     63.77 o 
  11   3   2     2046.86     2047.56     56.89 o 
  13   3   2        1.34        4.11      5.34 o 
 -14   4   2      659.05      652.21     25.12 o 
 -12   4   2      813.18      835.13     21.27 o 
 -10   4   2     1206.23     1242.63     28.08 o 
  -8   4   2      990.29      983.47     18.08 o 
  -6   4   2     1433.95     1424.77     24.49 o 
  -4   4   2     2783.86     2896.92     47.04 o 
  -2   4   2     3506.03     3164.14     50.43 o 
   0   4   2      210.37      204.30      4.72 o 
   2   4   2     4560.66     4409.05     97.62 o 
   4   4   2       65.80       61.84      2.77 o 
   6   4   2      500.09      567.05     13.62 o 
   8   4   2     1526.20     1538.56     32.45 o 
  10   4   2     1423.58     1425.85     30.91 o 
  12   4   2      759.64      778.97     27.81 o 
  14   4   2      265.53      268.69     14.88 o 
 -13   5   2      275.79      269.33     14.33 o 
 -11   5   2      100.78       94.60      5.86 o 
  -9   5   2      132.56      131.75      6.27 o 
  -7   5   2     6274.19     6306.76    100.45 o 
  -5   5   2     6530.08     6516.68    102.83 o 
  -3   5   2      639.42      714.53     11.92 o 
  -1   5   2     3999.20     3887.67     61.78 o 
   1   5   2     2239.58     2312.29     37.46 o 
   3   5   2     2869.77     2566.28     49.26 o 
   5   5   2      295.09      364.28     10.21 o 
   7   5   2        2.00        2.75      1.90 o 
   9   5   2     1994.75     1993.14     41.22 o 
  11   5   2      501.13      469.07     19.23 o 
  13   5   2      227.56      241.76     13.66 o 
 -12   6   2       56.34       65.09      5.43 o 
 -10   6   2     1277.51     1245.90     30.21 o 
  -8   6   2      642.38      683.00     32.24 o 
  -6   6   2     3834.67     3629.47     59.05 o 
  -4   6   2     1536.86     1523.87     26.11 o 
  -2   6   2     6220.91     6355.10    143.56 o 
   0   6   2     3501.04     3183.65     61.72 o 
   2   6   2     5759.42     5832.03     91.48 o 
   4   6   2     5737.38     5624.71    100.28 o 
   6   6   2      436.34      440.73     28.57 o 
   8   6   2      318.95      287.80      9.52 o 
  10   6   2      872.81      844.12     21.39 o 
  12   6   2       60.72       54.65      7.30 o 
 -13   7   2       15.98       15.26      4.90 o 
 -11   7   2      185.56      193.82      8.58 o 
  -9   7   2      805.41      799.43     19.99 o 
  -7   7   2     1994.26     1955.38     33.53 o 
  -5   7   2      331.79      289.25      7.17 o 
  -3   7   2     3215.57     3249.73     49.62 o 
  -1   7   2      739.98      805.45     15.11 o 
   1   7   2     2717.46     2536.22     41.44 o 
   3   7   2     5049.83     5128.15    110.37 o 
   5   7   2     1009.61     1015.83     21.13 o 
   7   7   2      227.19      233.46      8.59 o 
   9   7   2      459.34      487.96     16.84 o 
  11   7   2      107.66      107.55      6.64 o 
 -12   8   2      339.29      352.30     15.09 o 
 -10   8   2      531.84      532.36     18.84 o 
  -8   8   2     1346.60     1369.51     37.41 o 
  -6   8   2      783.29      782.01     18.52 o 
  -4   8   2      482.85      505.77     10.96 o 
  -2   8   2     1013.47      956.49     17.84 o 
   0   8   2      174.81      197.96      5.58 o 
   2   8   2     2361.65     2392.11     45.27 o 
   4   8   2     1337.09     1429.44     28.67 o 
   6   8   2      342.60      349.38     13.19 o 
   8   8   2      555.27      549.15     15.70 o 
  10   8   2      273.30      277.21     10.60 o 
  12   8   2      315.10      350.87     17.10 o 
 -11   9   2      147.01      156.36      9.76 o 
  -9   9   2     1736.87     1764.52     46.36 o 
  -7   9   2      123.21      112.46      7.46 o 
  -5   9   2     1582.22     1633.56     32.36 o 
  -3   9   2     1841.38     1791.70     31.23 o 
  -1   9   2     1316.19     1333.73     23.97 o 
   1   9   2      194.85      185.53      6.70 o 
   3   9   2     1754.83     1689.95     33.57 o 
   5   9   2     1188.53     1201.37     32.69 o 
   7   9   2      852.96      873.58     28.25 o 
   9   9   2      834.16      826.05     21.74 o 
  11   9   2      173.62      180.23      8.85 o 
 -10  10   2       61.11       69.32      7.17 o 
  -8  10   2      791.33      783.29     24.81 o 
  -6  10   2        3.95        1.49      2.20 o 
  -4  10   2     1549.64     1579.46     28.49 o 
  -2  10   2      975.57      955.24     18.53 o 
   0  10   2     1092.85     1081.14     23.32 o 
   2  10   2     1528.07     1523.63     31.14 o 
   4  10   2      371.94      347.28     10.27 o 
   6  10   2      141.30      134.85      8.55 o 
   8  10   2      807.89      807.06     21.55 o 
  10  10   2      608.91      628.16     18.58 o 
  -9  11   2      203.47      198.15     11.12 o 
  -7  11   2       50.45       49.25      5.87 o 
  -5  11   2      221.11      246.51      9.46 o 
  -3  11   2     3012.59     2878.26     48.62 o 
  -1  11   2      459.91      473.52     12.85 o 
   1  11   2      120.21      101.61      5.43 o 
   3  11   2      316.20      315.23     10.10 o 
   5  11   2      163.13      182.03     20.22 o 
   7  11   2      467.43      486.46     25.07 o 
   9  11   2      432.22      428.13     14.55 o 
  -8  12   2      252.89      265.81     13.10 o 
  -6  12   2      284.66      282.31     12.91 o 
  -4  12   2      570.27      561.89     15.04 o 
  -2  12   2     1152.06     1139.61     25.25 o 
   0  12   2      171.07      182.10      7.58 o 
   2  12   2      529.11      579.98     15.48 o 
   4  12   2      445.72      425.95     16.60 o 
   6  12   2       31.97       32.07      5.22 o 
   8  12   2      274.00      291.82     14.09 o 
  -7  13   2      131.52      147.26      9.71 o 
  -5  13   2      357.21      368.91     16.97 o 
  -3  13   2      208.45      206.37     10.15 o 
  -1  13   2      411.24      410.17     14.05 o 
   1  13   2      160.84      166.63      7.59 o 
   3  13   2      955.85      957.31     22.80 o 
   5  13   2      423.45      450.43     17.93 o 
  -4  14   2       12.84        6.72      3.52 o 
  -2  14   2      194.12      187.01     10.66 o 
   0  14   2      152.15      158.83      7.79 o 
   2  14   2      236.43      256.65      9.86 o 
   4  14   2      791.15      869.85     28.35 o 
  -5 -11   3      504.17      516.69     25.73 o 
  -6 -10   3      616.11      583.97     28.06 o 
  -7  -9   3     1655.68     1686.27     61.94 o 
  -5  -9   3      488.41      479.99     23.30 o 
 -10  -8   3      272.48      274.60     16.65 o 
  -8  -8   3     1237.36     1247.06     49.42 o 
  -6  -8   3      206.50      192.23     12.57 o 
   6  -8   3      431.03      379.46     21.36 o 
   8  -8   3      518.55      518.97     28.40 o 
  10  -8   3      471.08      472.56     29.56 o 
 -11  -7   3      387.09      410.18     22.43 o 
  -9  -7   3      625.90      648.04     29.61 o 
  -7  -7   3      102.61       89.42      8.01 o 
  -5  -7   3     1440.35     1394.33     53.15 o 
   3  -7   3      130.82      125.39      8.83 o 
   5  -7   3      680.80      677.41     31.41 o 
   7  -7   3       94.71       93.59     10.68 o 
   9  -7   3      632.36      656.29     33.30 o 
  11  -7   3      759.69      736.24     39.22 o 
 -12  -6   3      144.75      161.40     13.49 o 
  -8  -6   3     1139.47     1126.82     43.06 o 
  -6  -6   3     1266.13     1100.60     46.12 o 
  -4  -6   3     5670.98     5683.93    203.15 o 
   2  -6   3      346.72      375.33     15.24 o 
   4  -6   3     4626.19     4590.08    168.20 o 
   6  -6   3     1677.55     1509.91     63.35 o 
   8  -6   3      270.44      265.43     18.15 o 
  10  -6   3     1620.39     1579.13     68.25 o 
  12  -6   3      412.66      469.50     29.71 o 
 -13  -5   3      133.22      130.92     12.82 o 
 -11  -5   3      389.67      398.15     20.78 o 
  -9  -5   3     1649.04     1590.15     61.60 o 
  -7  -5   3     1650.03     1637.09     58.54 o 
  -5  -5   3     2259.16     2213.97     81.70 o 
   1  -5   3      503.74      442.95     19.22 o 
   3  -5   3      685.56      711.00     28.30 o 
   5  -5   3     9906.02    10227.46    375.52 o 
   7  -5   3     1122.45     1010.31     45.24 o 
   9  -5   3      754.95      757.07     37.28 o 
  11  -5   3      420.19      408.10     26.26 o 
  13  -5   3      250.73      289.36     22.62 o 
 -14  -4   3       57.12       72.77     10.00 o 
 -12  -4   3      137.52      130.82     11.80 o 
 -10  -4   3       86.49       87.13      9.17 o 
  -8  -4   3     2457.71     2489.69     92.57 o 
  -6  -4   3     8503.11     8400.37    283.97 o 
  -4  -4   3      114.82      105.68      7.67 o 
   0  -4   3      569.54      635.42     22.57 o 
   2  -4   3      648.42      791.68     30.92 o 
   4  -4   3     8259.89     7955.33    282.52 o 
   6  -4   3     2252.90     2263.44     90.43 o 
   8  -4   3     1872.12     1716.61     69.61 o 
  10  -4   3      338.43      355.14     22.81 o 
  12  -4   3       16.32       15.49      7.86 o 
 -13  -3   3      195.24      197.57     15.05 o 
 -11  -3   3      458.67      445.52     23.11 o 
  -9  -3   3     1092.02     1020.70     41.31 o 
  -7  -3   3     5551.59     5416.90    194.95 o 
  -5  -3   3     6710.93     6932.98    225.19 o 
  -3  -3   3      748.12      860.76     32.67 o 
   3  -3   3     6086.30     6243.14    224.31 o 
   5  -3   3     5703.51     6126.55    149.22 o 
   7  -3   3     2981.76     2880.56    108.20 o 
   9  -3   3      150.09      170.43     14.13 o 
  11  -3   3      385.32      358.10     23.83 o 
  13  -3   3      430.90      433.53     29.37 o 
 -14  -2   3      525.65      513.72     26.89 o 
 -12  -2   3      737.03      688.67     32.43 o 
 -10  -2   3      130.20      135.34     10.92 o 
  -8  -2   3     1238.23     1292.44     52.57 o 
  -6  -2   3     2666.68     2811.39     91.89 o 
  -4  -2   3      818.00      824.93     31.12 o 
  -2  -2   3     2675.54     2816.24    108.74 o 
   4  -2   3     2360.21     2301.35     60.64 o 
   6  -2   3     8157.01     8389.09    158.23 o 
   8  -2   3       41.89       45.18      5.90 o 
  10  -2   3      586.85      522.61     29.81 o 
  12  -2   3     1658.29     1658.94     73.69 o 
  14  -2   3       83.24      109.90     16.07 o 
 -13  -1   3     1768.67     1656.26     49.24 o 
 -11  -1   3     1220.23     1218.39     35.23 o 
  -9  -1   3      396.00      382.13     20.48 o 
  -7  -1   3      805.82      831.78     34.71 o 
  -5  -1   3      138.91      176.01     10.78 o 
  -3  -1   3     5186.88     5401.95    183.30 o 
  -1  -1   3    14224.08    14607.35    476.35 o 
   1  -1   3     6066.30     6060.91    206.94 o 
   3  -1   3     2596.90     2421.69     85.05 o 
   5  -1   3     1149.49     1277.19     25.78 o 
   7  -1   3     1815.63     1746.05     34.53 o 
   9  -1   3      716.22      722.16     22.00 o 
  11  -1   3     2565.52     2464.69    103.25 o 
  13  -1   3      575.07      571.39     33.88 o 
 -14   0   3      121.30      121.49      9.40 o 
 -12   0   3     2799.39     2810.74     92.38 o 
 -10   0   3       43.15       35.68      4.91 o 
  -8   0   3      317.28      265.49     11.35 o 
  -6   0   3      107.67       85.48      7.23 o 
  -4   0   3     6020.83     6248.92    213.20 o 
  -2   0   3    11353.43    11243.89    378.97 o 
   0   0   3    22940.01    22721.17    770.66 o 
   2   0   3      138.08      193.98      9.56 o 
   4   0   3      272.01      255.22      7.72 o 
   6   0   3     7139.45     6792.99    139.60 o 
   8   0   3     2283.45     2079.70     55.90 o 
  10   0   3      120.27      115.09      7.75 o 
  12   0   3     3042.03     2983.47    120.19 o 
  14   0   3      174.76      175.14     18.25 o 
 -13   1   3     1740.69     1642.47     49.13 o 
 -11   1   3     1086.25     1024.32     33.97 o 
  -9   1   3      438.72      441.64     16.11 o 
  -7   1   3      845.89      863.89     19.49 o 
  -5   1   3      185.21      206.22      7.54 o 
  -3   1   3     5234.92     5319.67    183.05 o 
  -1   1   3    14298.29    13577.91    472.85 o 
   1   1   3     6066.30     6156.83    207.96 o 
   3   1   3     2555.84     2470.93     55.84 o 
   5   1   3     1214.43     1296.88     32.69 o 
   7   1   3     1800.49     1711.63     35.10 o 
   9   1   3      621.16      613.59     21.87 o 
  11   1   3     2671.59     2614.85     87.57 o 
  13   1   3      556.62      533.29     33.49 o 
 -14   2   3      474.65      470.77     23.15 o 
 -12   2   3      752.65      703.35     24.75 o 
 -10   2   3      153.58      162.37      6.82 o 
  -8   2   3     1430.98     1401.28     33.53 o 
  -6   2   3     2410.56     2479.34     50.60 o 
  -4   2   3      764.59      758.94     20.35 o 
  -2   2   3     3144.56     3321.90     71.41 o 
   0   2   3     7476.68     8200.05    196.06 o 
   2   2   3     1482.94     1631.32     36.35 o 
   4   2   3     2548.25     2517.18     55.32 o 
   6   2   3     8343.37     8547.77    159.51 o 
   8   2   3       27.36       26.67      2.96 o 
  10   2   3      570.54      550.35     19.99 o 
  12   2   3     1731.31     1693.11     49.70 o 
  14   2   3       90.82       92.57     15.29 o 
 -13   3   3      223.99      236.47     12.86 o 
 -11   3   3      470.62      449.08     13.38 o 
  -9   3   3      996.29     1011.25     23.46 o 
  -7   3   3     5714.97     5773.96    108.44 o 
  -5   3   3     6291.43     6405.08    146.27 o 
  -3   3   3      724.53      818.56     21.30 o 
  -1   3   3     4959.82     4888.66     76.96 o 
   1   3   3      229.88      215.83      5.52 o 
   3   3   3     6388.18     6314.54    116.64 o 
   5   3   3     5588.47     5961.86    134.72 o 
   7   3   3     2862.61     2852.71     68.23 o 
   9   3   3      174.15      167.64      7.48 o 
  11   3   3      388.66      366.09     15.96 o 
  13   3   3      433.05      435.16     19.01 o 
 -14   4   3       47.07       59.61      9.32 o 
 -12   4   3      145.44      154.91      9.00 o 
 -10   4   3       87.52      104.08      5.72 o 
  -8   4   3     2506.43     2586.97     51.91 o 
  -6   4   3     8330.55     8326.12    157.02 o 
  -4   4   3      104.79       99.70      3.99 o 
  -2   4   3      426.07      378.68      7.99 o 
   0   4   3      517.60      586.27     11.20 o 
   2   4   3      668.97      794.85     14.06 o 
   4   4   3     8344.20     7909.78    175.60 o 
   6   4   3     2308.51     2429.25     73.27 o 
   8   4   3     1730.20     1718.75     71.18 o 
  10   4   3      336.24      344.94     15.25 o 
  12   4   3       28.16       20.76      5.17 o 
 -13   5   3      168.73      177.03     11.16 o 
 -11   5   3      351.14      364.93     12.14 o 
  -9   5   3     1625.39     1618.20     35.01 o 
  -7   5   3     1565.04     1508.61     26.99 o 
  -5   5   3     2206.87     2287.88     38.08 o 
  -3   5   3      212.11      175.95      4.97 o 
  -1   5   3     8561.26     8466.04    134.45 o 
   1   5   3      566.61      509.80      9.73 o 
   3   5   3      658.66      678.01     19.10 o 
   5   5   3    10090.33    10713.21    233.57 o 
   7   5   3     1121.69     1071.17     28.18 o 
   9   5   3      757.93      762.25     19.20 o 
  11   5   3      467.50      435.98     18.60 o 
  13   5   3      244.94      270.60     15.02 o 
 -12   6   3      172.85      204.69     11.87 o 
 -10   6   3       98.85       93.13      5.81 o 
  -8   6   3     1017.64     1033.64     19.86 o 
  -6   6   3     1313.46     1230.05     21.83 o 
  -4   6   3     5775.78     5988.67    105.46 o 
  -2   6   3     1109.41     1155.64     20.51 o 
   0   6   3     7547.84     7308.55    114.63 o 
   2   6   3      268.72      310.61      8.64 o 
   4   6   3     4704.17     4673.94     83.71 o 
   6   6   3     1715.01     1656.50     73.66 o 
   8   6   3      302.74      288.80      9.94 o 
  10   6   3     1580.35     1590.94     35.59 o 
  12   6   3      436.50      467.91     20.26 o 
 -13   7   3      501.89      510.19     19.21 o 
 -11   7   3      396.47      425.79     16.19 o 
  -9   7   3      639.49      667.92     27.74 o 
  -7   7   3       71.83       66.36      4.11 o 
  -5   7   3     1428.93     1383.81     27.90 o 
  -3   7   3     4075.19     4107.49     66.22 o 
  -1   7   3     4817.15     4569.75     73.04 o 
   1   7   3     3799.22     3698.03     59.66 o 
   3   7   3      142.53      135.23      5.26 o 
   5   7   3      744.40      720.10     16.06 o 
   7   7   3       97.12      101.05      6.82 o 
   9   7   3      621.18      609.33     17.23 o 
  11   7   3      747.40      741.74     20.15 o 
 -12   8   3      840.69      870.38     27.75 o 
 -10   8   3      257.61      256.08     17.57 o 
  -8   8   3     1176.09     1222.00     33.96 o 
  -6   8   3      227.20      214.27      7.38 o 
  -4   8   3     2542.85     2340.63     39.78 o 
  -2   8   3     3289.04     3163.32     51.92 o 
   0   8   3     1003.05      953.51     17.83 o 
   2   8   3     1121.75     1160.86     24.19 o 
   4   8   3      480.85      473.56     12.16 o 
   6   8   3      429.98      398.32     14.64 o 
   8   8   3      528.21      523.51     15.47 o 
  10   8   3      507.31      541.37     16.18 o 
 -11   9   3      243.36      240.68     12.44 o 
  -9   9   3      302.45      277.48     12.74 o 
  -7   9   3     1512.53     1569.08     32.71 o 
  -5   9   3      498.85      490.29     13.32 o 
  -3   9   3      644.93      672.30     14.09 o 
  -1   9   3      109.24       98.00      4.17 o 
   1   9   3     1477.75     1464.06     29.90 o 
   3   9   3      870.61      862.01     19.57 o 
   5   9   3      684.66      744.95     23.01 o 
   7   9   3      369.76      372.37     14.76 o 
   9   9   3      149.39      151.24      7.89 o 
 -10  10   3      204.10      215.89     11.72 o 
  -8  10   3      794.72      776.40     25.29 o 
  -6  10   3      650.37      635.31     18.70 o 
  -4  10   3      897.84      965.04     19.10 o 
  -2  10   3      550.41      547.70     12.31 o 
   0  10   3       79.18       91.62      5.03 o 
   2  10   3     1220.19     1276.54     27.77 o 
   4  10   3      765.87      753.37     23.35 o 
   6  10   3     1206.82     1203.25     34.18 o 
   8  10   3        7.76       11.31      3.69 o 
  10  10   3       56.62       50.64      5.56 o 
  -9  11   3      113.09      110.22      9.17 o 
  -7  11   3      752.84      718.59     28.42 o 
  -5  11   3      518.65      533.71     20.79 o 
  -3  11   3       58.28       60.07      4.05 o 
  -1  11   3      493.45      480.63     13.25 o 
   1  11   3       56.97       60.53      4.70 o 
   3  11   3     1527.28     1567.20     33.32 o 
   5  11   3      536.18      544.08     19.38 o 
   7  11   3      247.55      254.83     15.53 o 
  -8  12   3      214.23      209.67     11.57 o 
  -6  12   3      616.27      642.09     21.83 o 
  -4  12   3       91.35       91.59      5.68 o 
  -2  12   3      695.79      632.50     16.51 o 
   0  12   3      143.80      142.86      6.85 o 
   2  12   3      161.37      143.69      6.95 o 
   4  12   3     1031.45     1015.50     30.55 o 
   6  12   3      177.16      196.26     11.34 o 
  -5  13   3      235.82      201.92     10.11 o 
  -3  13   3      301.49      297.71     10.54 o 
  -1  13   3      629.34      656.99     17.42 o 
   1  13   3      329.26      326.63     11.29 o 
   3  13   3       74.09       83.84      7.69 o 
   5  13   3      314.57      317.70     14.92 o 
  -2  14   3      434.47      431.44     15.95 o 
   0  14   3      421.26      408.69     13.15 o 
   2  14   3      107.70      117.27      7.09 o 
  -6 -12   4      299.95      320.14     19.47 o 
  -7 -11   4       81.90      103.35     10.97 o 
  -5 -11   4        0.39       -3.20      3.45 o 
  -8 -10   4      157.53      161.74     13.01 o 
  -6 -10   4      410.61      384.02     20.87 o 
  -9  -9   4      310.35      317.86     18.79 o 
  -7  -9   4     1210.72     1282.83     51.31 o 
  -5  -9   4      641.00      608.19     29.08 o 
 -10  -8   4      149.73      141.11     12.33 o 
  -8  -8   4       45.06       50.19      7.96 o 
  -6  -8   4     1228.90     1245.21     50.73 o 
  -4  -8   4     2900.73     2813.18     95.97 o 
 -11  -7   4      306.10      306.74     18.88 o 
  -9  -7   4       49.50       50.10      8.11 o 
  -7  -7   4      517.10      508.43     24.90 o 
  -5  -7   4     2526.45     2312.66     90.48 o 
   7  -7   4     1478.88     1498.99     60.78 o 
   9  -7   4      574.40      674.45     34.66 o 
  11  -7   4        4.52        8.40      7.14 o 
 -12  -6   4      455.68      467.22     24.81 o 
 -10  -6   4      456.30      434.02     22.62 o 
  -8  -6   4     1525.80     1476.13     56.07 o 
  -6  -6   4      574.35      575.81     27.09 o 
  -4  -6   4     2484.98     2407.90     86.99 o 
   2  -6   4     1273.97     1329.04     49.27 o 
   4  -6   4       93.96       96.55      8.20 o 
   6  -6   4     2855.37     2913.66    111.89 o 
   8  -6   4      835.67      852.55     39.66 o 
  10  -6   4      277.44      263.49     19.66 o 
  12  -6   4      360.40      370.57     25.14 o 
 -13  -5   4      517.29      517.22     28.15 o 
 -11  -5   4     1216.26     1130.94     48.83 o 
  -9  -5   4     1123.01     1095.85     43.30 o 
  -7  -5   4      313.89      311.25     16.41 o 
  -5  -5   4     3617.35     3480.20    116.36 o 
  -3  -5   4     2394.82     2435.76     91.84 o 
   1  -5   4     7641.74     7839.61    278.97 o 
   3  -5   4     1311.33     1366.76     52.72 o 
   5  -5   4     1197.32     1140.70     45.05 o 
   7  -5   4      426.58      397.32     21.41 o 
   9  -5   4      400.80      416.20     23.69 o 
  11  -5   4      731.69      737.70     38.93 o 
 -12  -4   4     1150.42     1099.10     48.30 o 
 -10  -4   4     4251.03     4314.50    148.10 o 
  -8  -4   4       97.49       98.20      9.13 o 
  -6  -4   4     1844.24     1875.73     69.61 o 
  -4  -4   4     1360.92     1438.70     53.93 o 
   2  -4   4     2663.88     2917.16    104.75 o 
   4  -4   4     2422.81     2394.11     89.66 o 
   6  -4   4     1027.78      948.18     41.41 o 
   8  -4   4      394.32      387.13     22.43 o 
  10  -4   4      355.23      395.14     24.27 o 
  12  -4   4      570.33      557.07     32.62 o 
 -13  -3   4      921.45      934.15     41.41 o 
 -11  -3   4     3447.10     3456.03    124.61 o 
  -9  -3   4      372.87      375.62     19.81 o 
  -7  -3   4      628.50      663.48     29.71 o 
  -5  -3   4     5522.24     5388.17    193.34 o 
  -3  -3   4     1435.81     1359.24     51.50 o 
   3  -3   4     1538.41     1615.40     61.21 o 
   5  -3   4     1466.62     1394.45     36.09 o 
   7  -3   4      499.89      427.42     24.66 o 
   9  -3   4      799.72      799.98     38.74 o 
  11  -3   4      693.29      675.61     36.02 o 
  13  -3   4     1027.72     1080.56     54.32 o 
 -14  -2   4       95.10       95.63     10.78 o 
 -12  -2   4     2406.31     2359.50     91.60 o 
 -10  -2   4      334.74      335.87     18.30 o 
  -8  -2   4      311.96      309.12     16.75 o 
  -6  -2   4     4369.54     4392.07    161.55 o 
  -4  -2   4     4607.34     4736.77    163.93 o 
  -2  -2   4     5116.15     5359.38    186.84 o 
   4  -2   4      449.75      439.34     13.40 o 
   6  -2   4     2906.08     2821.32     54.28 o 
   8  -2   4      876.34      903.13     42.52 o 
  10  -2   4       39.28       38.06      8.40 o 
  12  -2   4      959.09      903.91     47.33 o 
 -13  -1   4        5.37        6.02      4.76 o 
 -11  -1   4      507.43      531.59     27.33 o 
  -9  -1   4       47.33       45.14      6.94 o 
  -5  -1   4     8193.19     7978.58    272.57 o 
  -3  -1   4     6384.10     6611.05    226.55 o 
  -1  -1   4     3799.93     3803.45    128.73 o 
   3  -1   4      560.35      549.89     20.87 o 
   5  -1   4     4649.26     4828.20    100.54 o 
   7  -1   4     8666.58     8777.03    218.91 o 
   9  -1   4      257.65      267.52     18.98 o 
  11  -1   4      237.24      222.42     18.40 o 
  13  -1   4      446.88      504.70     33.01 o 
 -14   0   4      296.67      285.28     19.61 o 
 -12   0   4      347.47      313.05     19.47 o 
 -10   0   4      635.51      595.96     28.64 o 
  -8   0   4       32.16       53.15      7.14 o 
  -6   0   4    18084.09    18159.30    612.46 o 
  -4   0   4    10937.50    11040.06    373.92 o 
  -2   0   4      267.99      253.97     12.77 o 
   0   0   4     4064.74     4382.32    150.68 o 
   2   0   4     4768.31     5321.90    182.28 o 
   4   0   4     5652.00     5345.49    214.56 o 
   6   0   4    10844.16    11854.89    221.50 o 
   8   0   4     5361.87     5319.00    134.75 o 
  10   0   4       47.66       34.67      5.04 o 
  12   0   4      287.03      265.19     21.12 o 
 -13   1   4       11.45        2.96      4.85 o 
 -11   1   4      488.66      554.74     27.57 o 
  -9   1   4       34.37       29.90      6.26 o 
  -7   1   4     5687.78     5280.84    183.68 o 
  -5   1   4     8007.75     7985.67    272.66 o 
  -3   1   4     6461.81     6644.59    226.40 o 
  -1   1   4     3680.14     3608.60    127.67 o 
   1   1   4     6470.62     7511.67    256.45 o 
   3   1   4      476.84      470.97     13.79 o 
   5   1   4     4555.02     4706.69    106.57 o 
   7   1   4     8850.07     8913.00    166.91 o 
   9   1   4      299.49      286.60     12.56 o 
  11   1   4      222.54      209.69     14.78 o 
  13   1   4      463.97      546.20     33.49 o 
 -14   2   4       78.60       83.78     11.26 o 
 -12   2   4     2403.43     2482.07     92.81 o 
 -10   2   4      248.00      251.21     16.89 o 
  -8   2   4      301.53      269.36     16.31 o 
  -6   2   4     4578.52     4768.50    105.88 o 
  -4   2   4     4432.19     4726.77    163.59 o 
  -2   2   4     5176.42     5517.38    186.11 o 
   0   2   4     8775.54     9485.24    226.97 o 
   2   2   4     3784.31     3714.15     72.67 o 
   4   2   4      380.81      398.26     12.46 o 
   6   2   4     2726.57     2784.07     64.73 o 
   8   2   4      929.73      951.84     21.65 o 
  10   2   4       52.76       43.27      5.71 o 
  12   2   4      937.96      957.22     31.98 o 
 -13   3   4      847.88      880.76     30.95 o 
 -11   3   4     3509.23     3409.41     69.36 o 
  -9   3   4      375.00      352.24     13.30 o 
  -7   3   4      669.45      675.70     24.90 o 
  -5   3   4     5661.15     5698.66    142.76 o 
  -3   3   4     1392.09     1364.36     33.68 o 
  -1   3   4     2858.07     2897.48     55.69 o 
   1   3   4    11784.48    11534.74    211.96 o 
   3   3   4     1524.40     1600.85     31.83 o 
   5   3   4     1367.46     1311.20     33.55 o 
   7   3   4      585.08      534.22     22.89 o 
   9   3   4      801.09      805.74     50.90 o 
  11   3   4      593.42      637.63     34.80 o 
  13   3   4     1054.60     1111.51     37.03 o 
 -12   4   4     1182.74     1163.19     27.82 o 
 -10   4   4     4147.99     4083.38     82.12 o 
  -8   4   4      100.62       95.32      6.26 o 
  -6   4   4     1821.03     1878.76     46.08 o 
  -4   4   4     1321.33     1409.58     77.52 o 
  -2   4   4     2766.13     2801.46     56.03 o 
   0   4   4    12933.41    13270.12    205.81 o 
   2   4   4     2734.61     2873.79     55.20 o 
   4   4   4     2501.31     2401.97     56.68 o 
   6   4   4      996.75      973.82     25.94 o 
   8   4   4      356.06      366.33     11.34 o 
  10   4   4      334.82      359.49     16.25 o 
  12   4   4      566.11      507.73     21.39 o 
 -13   5   4      553.58      555.87     19.69 o 
 -11   5   4     1175.50     1187.33     28.18 o 
  -9   5   4     1025.97     1005.33     19.79 o 
  -7   5   4      264.60      257.59      8.01 o 
  -5   5   4     3481.16     3184.42     59.99 o 
  -3   5   4     2529.19     2603.98     42.56 o 
  -1   5   4     2883.29     2964.63     48.38 o 
   1   5   4     7808.52     7872.26    138.51 o 
   3   5   4     1308.46     1375.29     34.63 o 
   5   5   4     1139.96     1052.48     28.46 o 
   7   5   4      360.78      355.06     13.04 o 
   9   5   4      354.90      363.61     11.92 o 
  11   5   4      680.05      725.71     26.74 o 
 -12   6   4      430.74      441.75     41.87 o 
 -10   6   4      400.56      388.85     15.25 o 
  -8   6   4     1454.20     1389.85     28.99 o 
  -6   6   4      626.61      612.74     17.89 o 
  -4   6   4     2531.91     2390.22     55.46 o 
  -2   6   4     3145.24     2962.41     48.53 o 
   0   6   4     3902.19     3880.46     62.51 o 
   2   6   4     1240.39     1291.15     26.28 o 
   4   6   4       74.46       87.38      5.81 o 
   6   6   4     2894.90     2987.73     70.49 o 
   8   6   4      840.75      830.77     21.12 o 
  10   6   4      266.90      272.96     10.35 o 
  12   6   4      313.48      323.90     16.96 o 
 -11   7   4      272.71      274.78     12.99 o 
  -9   7   4       48.71       59.68      6.84 o 
  -7   7   4      515.17      516.00     13.16 o 
  -5   7   4     2704.90     2569.63     68.26 o 
  -3   7   4     1115.83     1066.84     19.95 o 
  -1   7   4      197.17      179.11      5.76 o 
   1   7   4     3701.90     3680.92     67.95 o 
   3   7   4       22.02       18.85      3.41 o 
   5   7   4     1934.11     1926.25     76.11 o 
   7   7   4     1461.60     1449.69     38.71 o 
   9   7   4      629.31      667.38     18.68 o 
  11   7   4        6.75        8.59      4.36 o 
 -10   8   4      153.95      147.08      9.21 o 
  -8   8   4       46.03       46.25      5.29 o 
  -6   8   4     1240.15     1288.86     26.98 o 
  -4   8   4     2737.13     2558.23     44.11 o 
  -2   8   4      620.60      619.73     13.10 o 
   0   8   4     1502.11     1429.14     29.34 o 
   2   8   4      777.58      763.96     17.71 o 
   4   8   4     1974.63     1970.87     38.81 o 
   6   8   4     1390.47     1448.61     38.61 o 
   8   8   4      379.44      381.44     15.05 o 
  10   8   4        7.19       12.97      3.93 o 
 -11   9   4      284.46      295.05     14.02 o 
  -9   9   4      289.92      276.98     12.93 o 
  -7   9   4     1231.04     1251.25     27.16 o 
  -5   9   4      633.55      633.16     15.62 o 
  -3   9   4     2254.39     2184.27     37.86 o 
  -1   9   4      524.00      528.61     13.76 o 
   1   9   4      723.22      762.46     17.96 o 
   3   9   4      494.23      506.13     13.45 o 
   5   9   4     1153.06     1047.73     30.19 o 
   7   9   4      895.56      934.78     29.37 o 
   9   9   4        5.11        5.92      3.29 o 
 -10  10   4       99.69      102.04      8.58 o 
  -8  10   4      143.16      129.90      8.92 o 
  -6  10   4      418.38      378.98     11.86 o 
  -4  10   4      179.15      184.30      6.51 o 
  -2  10   4      326.69      347.91     10.75 o 
   0  10   4      178.50      169.30      7.00 o 
   2  10   4     1042.62     1045.63     23.56 o 
   4  10   4      299.66      315.45     13.39 o 
   6  10   4      178.52      168.08      9.84 o 
   8  10   4      182.07      194.41     10.93 o 
  -9  11   4      165.35      174.99     14.37 o 
  -7  11   4       86.90      102.04      8.01 o 
  -5  11   4        2.51        3.30      2.43 o 
  -3  11   4       77.51       78.66      5.41 o 
  -1  11   4     1339.03     1293.60     28.38 o 
   1  11   4      484.90      485.13     13.80 o 
   3  11   4      311.53      285.99      9.98 o 
   5  11   4       89.24       92.01      8.07 o 
   7  11   4      107.37      123.79     16.58 o 
  -6  12   4      308.77      329.32     11.20 o 
  -4  12   4       55.46       57.97      5.08 o 
  -2  12   4      181.56      189.65      8.21 o 
   0  12   4      817.89      849.68     20.88 o 
   2  12   4      427.13      442.73     13.42 o 
   4  12   4       43.62       44.13     11.29 o 
   6  12   4       53.94       62.64      7.31 o 
  -5  13   4      250.86      248.49     11.63 o 
  -3  13   4      108.46      112.62      6.74 o 
  -1  13   4       30.09       27.60      4.10 o 
   1  13   4       89.61       95.23      7.75 o 
   3  13   4       66.69       76.97      7.66 o 
  -4 -12   5      313.25      319.89     20.48 o 
  -7 -11   5      148.68      173.10     14.03 o 
  -5 -11   5      276.07      256.84     17.72 o 
  -8 -10   5       54.18       49.61      8.59 o 
  -6 -10   5      463.57      462.71     24.27 o 
  -4 -10   5      660.43      655.95     30.73 o 
  -9  -9   5      344.62      341.64     21.65 o 
  -7  -9   5      274.87      250.62     17.23 o 
  -5  -9   5      871.35      849.93     38.54 o 
 -10  -8   5      811.54      865.12     40.19 o 
  -8  -8   5     1149.42     1130.89     48.88 o 
  -6  -8   5       17.64       16.12      4.90 o 
  -4  -8   5      499.16      493.24     24.85 o 
 -11  -7   5      747.36      784.98     35.48 o 
  -9  -7   5     1349.42     1423.80     59.61 o 
  -7  -7   5      180.61      187.57     13.74 o 
  -5  -7   5       89.81       87.13      8.88 o 
 -12  -6   5      305.05      283.83     19.56 o 
 -10  -6   5      770.12      818.72     38.35 o 
  -8  -6   5      396.82      381.16     21.89 o 
  -6  -6   5      736.36      685.61     31.70 o 
  -4  -6   5     1737.12     1669.47     65.14 o 
   6  -6   5      703.03      698.14     33.64 o 
   8  -6   5      480.68      456.64     25.39 o 
  10  -6   5      250.74      249.12     19.81 o 
 -11  -5   5      375.00      362.22     22.14 o 
  -9  -5   5      945.04      841.97     40.19 o 
  -7  -5   5     1089.54     1026.96     43.88 o 
  -5  -5   5     1441.71     1336.96     54.27 o 
  -3  -5   5     3621.87     3765.49    134.66 o 
   1  -5   5     2818.58     2726.29     97.91 o 
   5  -5   5     1060.63     1014.15     41.80 o 
   7  -5   5     2544.85     2526.78    101.36 o 
   9  -5   5      974.28      938.23     43.79 o 
  11  -5   5       51.64       58.59     10.87 o 
 -12  -4   5        8.52        2.77      4.66 o 
 -10  -4   5      171.60      172.91     14.22 o 
  -8  -4   5      797.55      773.57     34.90 o 
  -6  -4   5      510.61      487.56     23.35 o 
   2  -4   5      436.43      431.74     18.88 o 
   4  -4   5      361.77      349.51     18.40 o 
   6  -4   5     1621.90     1534.18     61.89 o 
   8  -4   5     1009.54      946.97     44.51 o 
  10  -4   5     1142.99     1255.84     56.36 o 
  12  -4   5       93.06       77.18     13.16 o 
 -13  -3   5      106.44      116.11     12.38 o 
 -11  -3   5      301.38      286.25     18.93 o 
  -9  -3   5     1034.30     1064.54     44.61 o 
  -7  -3   5     1592.13     1574.52     61.41 o 
  -5  -3   5     4453.90     4280.91    150.00 o 
  -3  -3   5     5174.24     5385.98    194.02 o 
   3  -3   5      129.94      106.02      8.83 o 
   5  -3   5        1.04        2.82      3.69 o 
   7  -3   5     1258.47     1234.77     51.55 o 
   9  -3   5      709.66      737.36     38.40 o 
  11  -3   5      133.14      126.50     15.97 o 
 -12  -2   5      714.69      688.04     33.64 o 
  -8  -2   5      605.06      605.13     29.32 o 
  -6  -2   5     1793.81     1732.87     64.71 o 
  -4  -2   5     1755.97     1667.48     60.78 o 
  -2  -2   5     4289.11     4543.09    156.40 o 
   4  -2   5      543.46      483.50     15.23 o 
   6  -2   5      470.02      437.30     17.52 o 
   8  -2   5      856.79      851.68     43.11 o 
  12  -2   5      305.93      303.29     23.74 o 
 -13  -1   5      241.46      264.27     18.59 o 
 -11  -1   5     2796.96     2641.15    102.81 o 
  -9  -1   5     1810.18     1724.91     65.24 o 
  -7  -1   5      799.40      804.83     35.44 o 
  -5  -1   5     2784.90     3060.84    108.49 o 
  -3  -1   5      564.82      529.94     24.61 o 
  -1  -1   5      621.56      716.44     30.44 o 
   3  -1   5     5040.14     5143.12    170.87 o 
   5  -1   5     1221.67     1168.59     32.89 o 
   7  -1   5      413.53      372.43     14.21 o 
   9  -1   5       96.00      102.57     12.04 o 
  11  -1   5      271.71      280.58     21.84 o 
 -12   0   5      152.97      153.49     13.69 o 
 -10   0   5     2740.18     2657.94     99.37 o 
  -8   0   5     1362.72     1301.71     52.38 o 
  -6   0   5      199.50      215.19     13.54 o 
  -4   0   5       87.45      112.28      8.98 o 
  -2   0   5       54.71       47.67      5.68 o 
   0   0   5     1372.40     1264.14     47.47 o 
   2   0   5     6294.17     6174.07    211.84 o 
   4   0   5     2385.12     2389.31     85.63 o 
   6   0   5      810.22      682.60     16.21 o 
   8   0   5     1396.59     1300.18     37.96 o 
  10   0   5      225.91      233.39     19.08 o 
  12   0   5       13.64       15.10      8.45 o 
 -13   1   5      237.82      274.36     18.98 o 
 -11   1   5     2887.35     2870.02    104.08 o 
  -9   1   5     1653.48     1583.99     64.66 o 
  -7   1   5      846.28      847.36     35.68 o 
  -5   1   5     2819.09     2993.03    108.15 o 
  -3   1   5      617.69      598.67     24.81 o 
  -1   1   5      691.26      777.31     30.14 o 
   1   1   5     2974.85     3099.53     77.10 o 
   3   1   5     5036.45     4857.50    111.24 o 
   5   1   5     1148.49     1141.78     75.70 o 
   7   1   5      422.46      393.27     10.96 o 
   9   1   5       98.31      101.12      7.72 o 
  11   1   5      278.90      302.37     22.72 o 
 -12   2   5      731.84      687.02     34.17 o 
  -8   2   5      683.15      676.34     30.19 o 
  -6   2   5     1689.84     1663.11     64.32 o 
  -4   2   5     1599.68     1533.31     59.61 o 
  -2   2   5     4410.38     4424.55    155.14 o 
   0   2   5      462.59      443.68     14.28 o 
   2   2   5     2378.32     2512.56     48.87 o 
   4   2   5      495.87      445.71     18.42 o 
   6   2   5      398.31      352.45     12.52 o 
   8   2   5      960.35      983.50     22.35 o 
  10   2   5       64.89       57.80      6.65 o 
  12   2   5      300.55      298.54     23.74 o 
 -13   3   5      120.11      136.11     13.59 o 
 -11   3   5      316.87      327.56     20.05 o 
  -9   3   5      975.63     1036.53     44.80 o 
  -7   3   5     1503.50     1592.10     61.50 o 
  -5   3   5     4478.40     4238.19    149.37 o 
  -3   3   5     5181.01     5840.19    193.83 o 
  -1   3   5     4010.20     3803.39     94.25 o 
   1   3   5      978.22      869.13     18.96 o 
   3   3   5      147.41      126.81      4.93 o 
   5   3   5        1.60        5.36      2.29 o 
   7   3   5     1187.18     1166.14     31.00 o 
   9   3   5      766.01      821.58     27.29 o 
  11   3   5      155.46      159.38     10.61 o 
 -12   4   5        6.73        9.27      4.85 o 
 -10   4   5      187.13      201.92     13.01 o 
  -8   4   5      812.03      767.22     23.17 o 
  -6   4   5      448.01      462.15     15.57 o 
  -4   4   5     8005.04     8093.03    247.76 o 
  -2   4   5     4189.11     4251.65     68.62 o 
   0   4   5     1115.63     1235.97     26.00 o 
   2   4   5      375.24      384.44     10.14 o 
   4   4   5      373.38      370.19     13.71 o 
   6   4   5     1569.08     1513.31     38.60 o 
   8   4   5      979.41     1002.45     23.75 o 
  10   4   5     1108.79     1213.33     39.01 o 
  12   4   5       90.50      100.15     10.04 o 
 -11   5   5      432.09      398.49     15.61 o 
  -9   5   5      992.21      973.52     21.46 o 
  -7   5   5     1049.11     1065.36     29.45 o 
  -5   5   5     1449.64     1415.38     28.58 o 
  -3   5   5     3663.15     3817.00     69.56 o 
  -1   5   5     1238.34     1289.81     23.24 o 
   1   5   5     2706.46     2679.63     52.60 o 
   3   5   5       69.32       61.88      5.10 o 
   5   5   5     1002.71      967.11     27.04 o 
   7   5   5     2511.37     2681.17     63.59 o 
   9   5   5      892.04      910.17     22.93 o 
  11   5   5       50.13       47.06      7.33 o 
 -12   6   5      306.50      284.75     13.79 o 
 -10   6   5      865.55      857.51     26.37 o 
  -8   6   5      415.62      418.90     11.71 o 
  -6   6   5      725.68      709.18     16.70 o 
  -4   6   5     1835.53     1713.70     33.91 o 
  -2   6   5      600.15      613.10     12.91 o 
   0   6   5      274.93      297.96      7.52 o 
   2   6   5     3837.64     3605.91     84.07 o 
   4   6   5      728.58      747.87     22.10 o 
   6   6   5      735.30      760.72     22.50 o 
   8   6   5      414.47      447.30     16.26 o 
  10   6   5      268.45      272.68     14.60 o 
 -11   7   5      686.42      653.65     23.32 o 
  -9   7   5     1457.16     1502.14     40.55 o 
  -7   7   5      171.23      182.99      7.20 o 
  -5   7   5       79.12       86.29      4.75 o 
  -3   7   5      629.60      603.79     13.06 o 
  -1   7   5      517.51      496.12     11.14 o 
   1   7   5     2127.43     2081.69     40.74 o 
   3   7   5     1821.35     1732.76     44.28 o 
   5   7   5     1753.56     1861.23     78.74 o 
   7   7   5       35.01       46.79      5.67 o 
   9   7   5       77.87       83.95      7.91 o 
 -10   8   5      817.59      859.68     28.76 o 
  -8   8   5     1196.72     1173.00     25.76 o 
  -6   8   5       11.96       11.46      2.49 o 
  -4   8   5      531.11      480.47     12.80 o 
  -2   8   5      176.54      165.23      5.75 o 
   0   8   5     1033.64     1023.79     22.76 o 
   2   8   5      934.13      951.44     21.53 o 
   4   8   5      756.86      751.61     23.13 o 
   6   8   5      306.46      308.93     13.26 o 
   8   8   5      156.29      155.55      9.59 o 
  -9   9   5      371.37      373.60     15.60 o 
  -7   9   5      279.25      271.00     15.94 o 
  -5   9   5      828.13      867.99     20.28 o 
  -3   9   5     1566.20     1547.79     28.48 o 
  -1   9   5      878.44      874.64     20.50 o 
   1   9   5      164.86      174.82      7.32 o 
   3   9   5      916.01      915.56     21.34 o 
   5   9   5       25.75       29.35      4.98 o 
   7   9   5      235.83      256.45     12.57 o 
   9   9   5      344.10      393.50     14.14 o 
  -8  10   5       59.82       60.18      6.63 o 
  -6  10   5      436.29      423.47     12.71 o 
  -4  10   5      643.21      602.20     16.22 o 
  -2  10   5     2037.11     1993.63     48.42 o 
   0  10   5     1164.30     1121.90     31.04 o 
   2  10   5      214.71      217.21      8.59 o 
   4  10   5       58.14       66.10      6.72 o 
   6  10   5       64.45       66.07      8.57 o 
  -7  11   5      133.89      150.53      7.37 o 
  -5  11   5      253.35      261.96     11.47 o 
  -3  11   5      695.00      667.05     17.68 o 
  -1  11   5      520.77      479.56     14.73 o 
   1  11   5      150.35      150.31      7.27 o 
   3  11   5      619.43      615.91     21.51 o 
   5  11   5       80.12       81.99      7.78 o 
  -4  12   5      284.91      329.03     11.47 o 
  -2  12   5      439.56      445.36     13.69 o 
   0  12   5       75.60       70.43      9.75 o 
   2  12   5      261.40      288.36     11.93 o 
   4  12   5      314.81      292.10     14.17 o 
  -1  13   5      131.36      149.32      7.79 o 
  -5 -11   6       61.46       82.13     10.97 o 
  -6 -10   6      816.48      771.97     36.94 o 
  -4 -10   6      269.18      288.83     19.37 o 
  -9  -9   6      234.23      239.41     18.49 o 
  -7  -9   6      912.99      923.76     41.80 o 
  -5  -9   6      395.29      380.82     22.43 o 
 -10  -8   6       99.57      113.73     12.62 o 
  -8  -8   6      206.13      217.08     16.46 o 
  -6  -8   6      293.11      310.43     19.13 o 
  -4  -8   6      451.62      454.07     24.13 o 
  -9  -7   6      245.47      230.33     16.60 o 
  -7  -7   6       91.60       95.92     10.49 o 
  -5  -7   6      136.72      131.31     11.46 o 
  -3  -7   6      931.68      940.02     42.33 o 
 -10  -6   6      191.58      182.96     14.95 o 
  -8  -6   6      802.98      808.09     38.20 o 
  -6  -6   6      211.27      195.87     14.08 o 
  -4  -6   6      355.89      382.90     21.31 o 
 -11  -5   6      130.06      156.94     14.17 o 
  -9  -5   6      645.23      670.57     33.06 o 
  -7  -5   6      713.07      717.75     33.83 o 
  -5  -5   6       84.04      104.32     10.15 o 
  -3  -5   6     1004.68      942.31     39.90 o 
   7  -5   6      707.18      706.58     33.69 o 
   9  -5   6      369.84      355.96     23.69 o 
 -12  -4   6       64.85       66.31     10.24 o 
 -10  -4   6      188.64      183.25     15.19 o 
  -8  -4   6     2966.16     2930.95    110.00 o 
  -6  -4   6      507.75      524.50     26.55 o 
  -4  -4   6      140.93      142.86     11.26 o 
  -2  -4   6        0.95        5.15      3.64 o 
   4  -4   6       76.16       69.80      8.30 o 
   6  -4   6     1362.83     1414.14     59.51 o 
   8  -4   6       86.85       93.44     11.36 o 
  10  -4   6       92.84      105.87     13.01 o 
 -11  -3   6       58.40       58.35      8.83 o 
  -9  -3   6     1963.02     2022.57     79.95 o 
  -7  -3   6     2326.43     2259.31     88.40 o 
  -5  -3   6      631.06      612.31     27.52 o 
  -3  -3   6     1027.23      985.95     40.14 o 
  -1  -3   6      244.22      275.09     15.05 o 
   5  -3   6      928.10      967.01     41.36 o 
   7  -3   6      618.63      617.61     32.67 o 
   9  -3   6       33.00       50.44      9.76 o 
  11  -3   6      184.19      205.48     18.49 o 
 -12  -2   6      166.72      163.59     14.95 o 
 -10  -2   6      719.52      732.02     36.07 o 
  -8  -2   6      654.17      683.58     31.89 o 
  -6  -2   6     2177.96     2250.04     81.99 o 
  -4  -2   6      178.35      180.19     13.11 o 
  -2  -2   6     1165.74     1121.62     44.13 o 
   6  -2   6      197.91      194.32     14.51 o 
   8  -2   6      529.82      583.87     31.26 o 
  10  -2   6      106.34      112.47     14.37 o 
 -13  -1   6      170.21      170.14     15.68 o 
 -11  -1   6      222.44      235.82     17.57 o 
  -9  -1   6      122.72      115.73     11.41 o 
  -7  -1   6      333.10      294.56     18.40 o 
  -5  -1   6      619.78      656.73     30.63 o 
  -3  -1   6      582.14      562.02     24.13 o 
  -1  -1   6     5506.58     5402.73    186.45 o 
   3  -1   6      279.99      269.94     14.81 o 
   5  -1   6      161.00      160.53     11.02 o 
   7  -1   6      258.33      278.00     19.61 o 
   9  -1   6     1003.20     1034.88     50.39 o 
  11  -1   6      396.62      373.00     26.16 o 
 -12   0   6      619.29      618.29     32.67 o 
 -10   0   6        6.82        0.00      3.98 o 
  -8   0   6     2066.93     1956.60     75.48 o 
  -6   0   6      450.69      458.10     23.20 o 
  -4   0   6     2623.84     2595.52     94.56 o 
  -2   0   6     2794.70     3018.61    107.76 o 
   0   0   6     1800.93     1875.49     69.12 o 
   2   0   6      112.77      102.62      8.54 o 
   4   0   6      103.77       91.60      8.16 o 
   6   0   6      239.70      235.08      9.47 o 
   8   0   6      973.06      935.80     45.10 o 
  10   0   6     1104.56     1144.58     55.05 o 
 -13   1   6      206.05      188.68     15.78 o 
 -11   1   6      261.60      280.09     18.79 o 
  -7   1   6      369.83      356.30     19.51 o 
  -5   1   6      730.71      721.54     31.12 o 
  -3   1   6      414.14      419.55     22.04 o 
  -1   1   6     5682.16     5331.76    185.48 o 
   1   1   6      898.92      806.13     23.52 o 
   3   1   6      293.40      305.91     16.50 o 
   5   1   6      193.70      193.44      8.28 o 
   7   1   6      296.59      318.42     10.00 o 
   9   1   6     1083.39     1122.11     51.99 o 
  11   1   6      382.98      363.92     26.31 o 
 -12   2   6      210.04      213.78     16.31 o 
 -10   2   6      741.08      811.87     37.23 o 
  -8   2   6      688.25      642.51     31.36 o 
  -6   2   6     2056.44     2089.95     81.07 o 
  -4   2   6      251.78      245.62     14.03 o 
  -2   2   6     1078.03     1075.60     42.96 o 
   0   2   6     2768.27     2624.78    127.18 o 
   2   2   6      839.80      841.98     18.97 o 
   4   2   6     2294.91     2155.39     43.03 o 
   6   2   6      169.60      180.51      8.25 o 
   8   2   6      549.18      566.32     21.07 o 
  10   2   6      128.87      114.75     14.17 o 
 -11   3   6       49.16       35.58      7.72 o 
  -9   3   6     2003.67     2110.43     80.39 o 
  -7   3   6     2374.39     2468.68     89.12 o 
  -5   3   6      546.45      515.04     25.73 o 
  -3   3   6      942.07      932.69     38.59 o 
  -1   3   6      188.95      211.97      9.57 o 
   1   3   6     1022.25      992.53     22.62 o 
   3   3   6     1378.00     1323.89     37.81 o 
   5   3   6      894.54      907.77     25.52 o 
   7   3   6      660.28      667.27     21.82 o 
   9   3   6       47.98       51.15      6.59 o 
  11   3   6      170.52      186.84     18.45 o 
 -12   4   6       67.78       65.19     10.39 o 
 -10   4   6      215.89      239.31     16.60 o 
  -8   4   6     2992.85     3011.33    110.19 o 
  -6   4   6      570.67      564.69     26.46 o 
  -4   4   6      141.26      155.43     10.97 o 
  -2   4   6        1.58        4.73      8.79 o 
   0   4   6      464.60      428.86     11.50 o 
   2   4   6     1288.56     1387.36     35.88 o 
   4   4   6      110.76      110.19      8.71 o 
   6   4   6     1376.83     1442.41     37.35 o 
   8   4   6       90.04       96.39      6.83 o 
  10   4   6      100.79      117.06      9.73 o 
 -11   5   6      130.19      129.17     13.30 o 
  -9   5   6      679.11      663.07     22.26 o 
  -7   5   6      744.86      720.22     22.55 o 
  -5   5   6       93.57      108.12      5.36 o 
  -3   5   6      963.81      923.28     25.17 o 
  -1   5   6     1644.61     1678.26     34.99 o 
   1   5   6      858.72      872.05     24.75 o 
   3   5   6     1071.69     1056.74     32.45 o 
   5   5   6     1251.15     1272.20     34.17 o 
   7   5   6      669.60      669.01     35.85 o 
   9   5   6      408.46      389.35     17.85 o 
 -10   6   6      167.82      163.90      9.80 o 
  -8   6   6      784.26      839.13     19.97 o 
  -6   6   6      173.03      168.81      8.18 o 
  -4   6   6      391.98      388.44     11.06 o 
  -2   6   6     1235.64     1281.40     23.96 o 
   0   6   6     2470.23     2351.83     57.47 o 
   2   6   6      326.46      301.23     12.09 o 
   4   6   6     1285.82     1331.78     35.80 o 
   6   6   6      339.47      337.37     22.62 o 
   8   6   6     1396.36     1417.34     38.48 o 
  10   6   6      587.77      593.72     24.35 o 
  -9   7   6      226.00      208.45      8.48 o 
  -7   7   6       76.71       78.55      5.21 o 
  -5   7   6      126.68      133.19      6.14 o 
  -3   7   6     1049.06     1010.30     22.11 o 
  -1   7   6      644.21      625.34     15.95 o 
   1   7   6      516.06      502.02     17.02 o 
   3   7   6      727.31      763.26     23.98 o 
   5   7   6      170.02      162.98      9.90 o 
   7   7   6      269.24      297.46     13.06 o 
   9   7   6      573.37      561.57     17.32 o 
 -10   8   6       87.59      112.91      9.04 o 
  -8   8   6      217.20      224.90      8.73 o 
  -6   8   6      289.83      289.65      9.83 o 
  -4   8   6      434.61      433.95     12.39 o 
  -2   8   6     1421.04     1423.49     30.56 o 
   0   8   6      370.45      309.83     10.20 o 
   2   8   6     1258.00     1214.49     33.76 o 
   4   8   6      314.03      301.42     13.13 o 
   6   8   6      416.90      435.11     16.66 o 
   8   8   6      235.48      250.43     12.52 o 
  -9   9   6      229.43      261.10     13.21 o 
  -7   9   6      927.99      900.37     21.86 o 
  -5   9   6      390.88      370.65     11.54 o 
  -3   9   6      471.48      411.89     12.56 o 
  -1   9   6     1739.02     1622.30     37.90 o 
   1   9   6      285.62      277.54      9.85 o 
   3   9   6      820.96      800.23     51.58 o 
   5   9   6      202.27      200.00     19.42 o 
   7   9   6       51.93       61.73      6.99 o 
  -6  10   6      806.09      784.51     19.82 o 
  -4  10   6      282.80      279.26     25.85 o 
  -2  10   6      558.40      530.55     17.75 o 
   0  10   6      134.80      125.65      6.73 o 
   2  10   6      188.68      188.41      8.18 o 
   4  10   6     1015.30     1022.65     30.96 o 
   6  10   6       44.15       49.85      6.89 o 
  -5  11   6       54.88       56.45      6.13 o 
  -3  11   6       97.18       96.67      6.46 o 
  -1  11   6      313.77      331.68     11.53 o 
   1  11   6      249.31      253.92      9.96 o 
   3  11   6      640.91      652.67     35.68 o 
  -2  12   6      159.63      164.97      9.31 o 
   0  12   6        0.67        0.64      2.97 o 
  -4 -10   7      325.60      312.66     21.02 o 
  -7  -9   7      320.41      305.67     21.31 o 
  -5  -9   7      868.26      823.47     39.22 o 
  -3  -9   7      266.56      239.07     17.77 o 
  -8  -8   7      552.84      571.83     30.34 o 
  -6  -8   7     1278.71     1284.34     54.32 o 
  -4  -8   7      384.73      373.63     21.84 o 
  -9  -7   7      213.12      230.38     17.67 o 
  -7  -7   7      997.97      991.09     47.04 o 
  -5  -7   7      862.11      880.56     37.81 o 
  -3  -7   7      288.62      304.65     18.83 o 
 -10  -6   7      204.48      215.19     16.94 o 
  -8  -6   7      357.88      366.11     23.40 o 
  -6  -6   7      235.34      232.03     16.99 o 
  -4  -6   7      394.88      377.61     21.02 o 
  -2  -6   7      227.86      222.47     15.87 o 
  -9  -5   7      404.38      382.90     24.08 o 
  -7  -5   7      306.89      307.47     20.44 o 
  -5  -5   7      241.20      260.48     17.18 o 
  -3  -5   7      140.11      133.93     12.28 o 
 -10  -4   7      320.79      335.77     21.50 o 
  -8  -4   7       25.14       19.37      6.36 o 
  -6  -4   7      110.40      108.01     10.97 o 
  -4  -4   7      165.48      165.87     13.11 o 
  -2  -4   7     3179.47     3300.30    118.01 o 
   6  -4   7      271.26      292.71     19.08 o 
   8  -4   7       50.40       37.28      8.54 o 
 -11  -3   7      458.33      469.89     27.38 o 
  -9  -3   7      188.26      174.02     14.81 o 
  -7  -3   7     1002.30     1045.85     44.37 o 
  -5  -3   7      474.17      457.12     24.76 o 
  -3  -3   7     1034.39      967.06     41.46 o 
  -1  -3   7     2534.45     2504.31     95.73 o 
   5  -3   7      128.68      115.87     11.65 o 
   7  -3   7      566.65      576.05     30.68 o 
   9  -3   7      149.04      144.80     14.71 o 
 -10  -2   7      205.48      205.92     16.31 o 
  -8  -2   7      632.97      614.94     31.12 o 
  -6  -2   7     1743.37     1859.86     72.38 o 
  -4  -2   7      847.12      903.62     38.83 o 
  -2  -2   7       33.96       26.31      5.63 o 
   0  -2   7     3780.10     3783.93    135.63 o 
   6  -2   7     1903.60     1872.57     77.72 o 
   8  -2   7      296.28      304.51     21.55 o 
  10  -2   7      323.44      334.85     24.37 o 
 -11  -1   7      310.06      350.23     22.62 o 
  -9  -1   7      255.78      256.74     18.35 o 
  -7  -1   7     2239.95     2216.06     82.47 o 
  -5  -1   7     2295.58     2411.49     90.14 o 
  -3  -1   7      283.38      283.63     16.31 o 
  -1  -1   7      622.64      618.67     28.30 o 
   1  -1   7      256.86      269.85     16.16 o 
   7  -1   7     1367.31     1299.24     60.24 o 
   9  -1   7      245.49      264.17     20.92 o 
 -12   0   7      118.89      120.63     13.16 o 
 -10   0   7        5.61       11.41      5.24 o 
  -8   0   7      937.61     1017.16     45.10 o 
  -4   0   7        8.74        6.84      4.32 o 
  -2   0   7       11.46       22.67      5.34 o 
   0   0   7     1053.29     1078.42     43.30 o 
   2   0   7      970.92      919.25     37.86 o 
   4   0   7     1479.20     1427.83     56.12 o 
   6   0   7     1799.48     1961.99     63.06 o 
   8   0   7     1193.84     1267.30     58.15 o 
  10   0   7       75.89       93.59     14.08 o 
 -11   1   7      308.70      355.91     22.67 o 
  -9   1   7      259.87      279.41     18.64 o 
  -7   1   7     2070.78     2054.56     81.79 o 
  -5   1   7     2293.96     2384.84     89.37 o 
  -3   1   7      247.40      229.75     15.00 o 
  -1   1   7      602.38      617.80     27.77 o 
   1   1   7      311.26      298.20     15.73 o 
   3   1   7      281.79      306.15      9.41 o 
   5   1   7     2917.91     2848.96     87.21 o 
   7   1   7     1415.33     1420.36     41.49 o 
   9   1   7      256.06      273.73     21.46 o 
 -10   2   7      191.60      191.79     15.53 o 
  -8   2   7      620.76      635.37     31.16 o 
  -6   2   7     1729.64     1841.31     71.75 o 
  -4   2   7      795.33      863.33     37.81 o 
  -2   2   7       43.88       44.03      6.55 o 
   0   2   7     3839.80     3817.77    133.69 o 
   2   2   7      272.13      266.94      8.65 o 
   4   2   7       79.94       80.03      5.77 o 
   6   2   7     1963.50     1900.09     47.17 o 
   8   2   7      315.93      306.34     14.70 o 
  10   2   7      351.32      361.30     25.87 o 
 -11   3   7      421.28      443.58     26.65 o 
  -9   3   7      161.95      175.77     14.27 o 
  -7   3   7      935.89      943.67     42.81 o 
  -5   3   7      525.82      504.45     24.81 o 
  -3   3   7     1053.17      978.37     40.29 o 
  -1   3   7     2616.82     2690.81     94.22 o 
   1   3   7     3264.25     3172.28     62.54 o 
   3   3   7       50.83       54.97      5.26 o 
   5   3   7      161.93      149.54      7.83 o 
   7   3   7      564.83      552.03     19.37 o 
   9   3   7      148.52      145.02     10.41 o 
 -10   4   7      274.71      285.19     20.15 o 
  -8   4   7       30.36       20.82      6.41 o 
  -6   4   7      119.49      112.33     10.73 o 
  -4   4   7      153.79      168.69     12.23 o 
  -2   4   7     3093.32     3154.19    115.00 o 
   0   4   7     3679.79     3672.24     71.85 o 
   2   4   7     1339.22     1376.70     36.44 o 
   4   4   7      117.89      110.36      6.99 o 
   6   4   7      283.34      283.49     11.90 o 
   8   4   7       59.36       39.80      8.69 o 
  -9   5   7      421.59      414.55     24.03 o 
  -7   5   7      354.17      349.38     13.38 o 
  -5   5   7      239.19      220.89     10.12 o 
  -3   5   7      141.81      149.54      7.74 o 
  -1   5   7     1942.56     1941.56     40.49 o 
   1   5   7     2460.11     2491.56     61.24 o 
   3   5   7      527.27      532.33     17.80 o 
   5   5   7      351.24      364.45     14.03 o 
   7   5   7      674.13      703.03     22.54 o 
   9   5   7      209.36      253.18     14.55 o 
 -10   6   7      194.88      193.55     10.13 o 
  -8   6   7      416.44      426.84     15.36 o 
  -6   6   7      262.70      267.75     19.85 o 
  -4   6   7      335.35      319.96     12.55 o 
  -2   6   7      267.34      255.77     14.56 o 
   0   6   7      858.85      871.39     25.89 o 
   2   6   7      604.42      575.59     19.18 o 
   4   6   7     1285.99     1291.74     35.43 o 
   6   6   7     1364.77     1422.57     62.09 o 
   8   6   7       43.80       36.99      5.52 o 
  -9   7   7      194.20      191.46      8.46 o 
  -7   7   7     1088.46     1093.74     24.90 o 
  -5   7   7      728.23      747.75     19.04 o 
  -3   7   7      246.40      226.30     14.47 o 
  -1   7   7      270.24      280.03     12.30 o 
   1   7   7      269.68      281.97     12.99 o 
   3   7   7      895.34      895.42     27.08 o 
   5   7   7     1090.31     1126.45     51.67 o 
   7   7   7      742.78      779.65     25.19 o 
  -8   8   7      538.29      530.14     15.47 o 
  -6   8   7     1280.80     1248.78     28.12 o 
  -4   8   7      318.66      306.20     14.22 o 
  -2   8   7      549.50      561.81     15.68 o 
   0   8   7      300.27      308.07     13.17 o 
   2   8   7      114.96      120.87      8.30 o 
   4   8   7      542.18      534.68     19.30 o 
   6   8   7      247.69      244.50     12.39 o 
  -7   9   7      324.87      339.28     11.51 o 
  -5   9   7      833.95      815.64     24.50 o 
  -3   9   7      253.93      257.94     11.60 o 
  -1   9   7      876.12      869.77     21.66 o 
   1   9   7      162.13      149.96      9.32 o 
   3   9   7      157.48      162.96     10.05 o 
   5   9   7      317.76      323.25     15.87 o 
  -4  10   7      321.13      317.31     13.51 o 
  -2  10   7      190.26      152.12      7.78 o 
   0  10   7      806.50      799.43     26.20 o 
   2  10   7      362.75      343.76     15.15 o 
  -3  -9   8      239.23      215.53     17.57 o 
  -6  -8   8       77.86       82.62     11.94 o 
  -4  -8   8      373.59      396.40     23.98 o 
  -2  -8   8      206.84      214.31     16.80 o 
  -7  -7   8       50.62       51.65      9.85 o 
  -5  -7   8      387.46      416.15     24.66 o 
  -3  -7   8       90.64       95.77     10.97 o 
  -8  -6   8      322.33      358.87     23.06 o 
  -6  -6   8      561.60      564.01     30.92 o 
  -4  -6   8      332.31      351.84     21.60 o 
  -2  -6   8      144.87      137.71     12.82 o 
  -9  -5   8       41.42       36.21      8.79 o 
  -7  -5   8      190.89      221.74     17.18 o 
  -5  -5   8     1441.57     1412.15     59.95 o 
  -3  -5   8      847.08      804.88     38.40 o 
  -1  -5   8      278.67      274.02     18.25 o 
  -8  -4   8       20.11       26.80      7.52 o 
  -6  -4   8     2847.37     2914.64    110.63 o 
  -4  -4   8     2510.39     2517.51     98.30 o 
  -2  -4   8      337.21      325.87     20.39 o 
   0  -4   8      379.61      352.71     20.82 o 
  -9  -3   8       38.33       30.24      7.33 o 
  -7  -3   8      884.93      877.74     41.02 o 
  -5  -3   8     3548.02     3624.47    135.29 o 
  -3  -3   8     1699.48     1648.50     65.78 o 
  -1  -3   8      231.61      240.58     16.50 o 
   7  -3   8      846.63      844.83     41.65 o 
 -10  -2   8      402.11      453.97     27.67 o 
  -8  -2   8      138.44      148.05     13.69 o 
  -6  -2   8     1420.49     1392.63     59.12 o 
  -4  -2   8     2046.61     2052.62     77.81 o 
  -2  -2   8       44.75       36.55      6.89 o 
   0  -2   8      394.38      412.08     22.86 o 
   6  -2   8      555.53      532.66     29.76 o 
   8  -2   8      466.57      477.75     28.59 o 
  -9  -1   8      417.55      413.05     25.73 o 
  -7  -1   8       55.17       60.63      8.98 o 
  -5  -1   8      736.09      761.29     35.68 o 
  -3  -1   8      399.27      395.38     21.36 o 
  -1  -1   8      141.62      129.27     11.07 o 
   1  -1   8     5319.45     5645.34    194.02 o 
   5  -1   8       16.01       18.98      4.71 o 
   7  -1   8      377.26      403.68     25.53 o 
 -10   0   8     1206.98     1258.66     55.63 o 
  -8   0   8      102.72       90.48     10.63 o 
  -6   0   8      182.76      194.27     14.85 o 
  -4   0   8      651.21      696.15     32.91 o 
  -2   0   8       79.12       72.47      8.49 o 
   0   0   8     3129.95     3057.16    110.97 o 
   2   0   8     4790.83     4927.21    173.10 o 
   4   0   8     1073.63     1062.19     29.12 o 
   8   0   8       43.69       26.36      8.64 o 
  -9   1   8      449.14      466.54     26.50 o 
  -7   1   8       47.56       50.10      8.64 o 
  -5   1   8      756.36      741.05     34.76 o 
  -3   1   8      344.20      331.55     19.76 o 
  -1   1   8      121.43      123.20     11.02 o 
   1   1   8     5411.18     5399.86    192.37 o 
   3   1   8     1652.37     1643.16     42.13 o 
   5   1   8       16.34       18.55      3.72 o 
   7   1   8      351.60      354.85     25.00 o 
 -10   2   8      439.22      483.05     27.77 o 
  -8   2   8      119.78      119.22     12.43 o 
  -6   2   8     1372.32     1458.51     59.03 o 
  -4   2   8     1999.47     1937.43     76.41 o 
  -2   2   8       22.17       16.36      5.10 o 
   0   2   8      434.20      450.28     22.14 o 
   2   2   8     1888.23     1857.75     47.20 o 
   4   2   8      217.09      203.32      9.71 o 
   6   2   8      540.57      524.87     17.72 o 
   8   2   8      423.56      405.77     28.59 o 
  -9   3   8       43.26       34.61      8.35 o 
  -7   3   8      841.82      848.23     39.56 o 
  -5   3   8     3640.03     3782.72    134.80 o 
  -3   3   8     1628.05     1638.94     64.03 o 
  -1   3   8      238.23      249.36     15.39 o 
   1   3   8      568.21      504.56     17.37 o 
   3   3   8      448.30      438.25     15.88 o 
   5   3   8       83.60       80.08      6.39 o 
   7   3   8      808.50      810.90     39.32 o 
  -8   4   8       14.66       24.61      7.09 o 
  -6   4   8     2884.17     2939.59    109.22 o 
  -4   4   8     2568.10     2664.64     96.65 o 
  -2   4   8      347.21      343.92     13.11 o 
   0   4   8      369.32      353.97     18.15 o 
   2   4   8      446.53      417.04     26.87 o 
   4   4   8      360.94      363.70     14.25 o 
   6   4   8      330.90      330.76     13.80 o 
  -9   5   8       42.15       35.87     10.56 o 
  -7   5   8      197.62      196.02     10.24 o 
  -5   5   8     1449.47     1440.16     38.38 o 
  -3   5   8      834.62      855.38     24.82 o 
  -1   5   8      235.65      248.97     15.19 o 
   1   5   8      478.90      470.48     17.15 o 
   3   5   8      349.93      346.43     21.02 o 
   5   5   8      690.44      626.36     32.77 o 
   7   5   8      671.28      713.60     23.41 o 
  -8   6   8      319.26      332.15     14.01 o 
  -6   6   8      580.33      585.33     19.50 o 
  -4   6   8      291.31      333.91     13.34 o 
  -2   6   8      128.71      122.47     10.73 o 
   0   6   8      424.94      424.08     19.44 o 
   2   6   8     1142.85     1172.55     33.41 o 
   4   6   8      269.77      246.06     19.78 o 
   6   6   8      274.48      249.94     12.32 o 
  -7   7   8       55.47       44.96      5.73 o 
  -5   7   8      364.92      391.79     20.68 o 
  -3   7   8       99.02      114.22     10.49 o 
  -1   7   8      339.32      350.91     14.77 o 
   1   7   8      629.83      626.57     23.47 o 
   3   7   8      822.44      829.08     26.26 o 
   5   7   8       14.28       17.06     10.10 o 
  -6   8   8       83.91       96.21     10.34 o 
  -4   8   8      352.85      367.61     20.29 o 
  -2   8   8      183.14      165.97     13.06 o 
   0   8   8      672.47      706.99     31.26 o 
   2   8   8      578.52      582.67     20.98 o 
   4   8   8      325.14      366.53     15.84 o 
  -3   9   8      237.02      235.58     15.73 o 
  -1   9   8      152.11      136.66      9.29 o 
   1   9   8      813.54      812.60     26.63 o 
  -1  -7   9      306.67      326.21     22.33 o 
  -4  -6   9      271.31      246.98     18.93 o 
  -2  -6   9      590.15      657.46     34.95 o 
   0  -6   9      120.26      119.27     12.77 o 
  -5  -5   9      286.57      315.43     21.70 o 
  -3  -5   9      251.51      226.45     17.52 o 
  -1  -5   9      326.71      312.23     21.21 o 
  -6  -4   9      103.39       99.27     12.67 o 
  -4  -4   9       40.38       31.16      7.62 o 
  -2  -4   9      482.61      437.42     25.53 o 
   0  -4   9      630.74      638.48     31.50 o 
  -7  -3   9      673.67      707.46     36.12 o 
  -5  -3   9      437.51      436.93     26.26 o 
  -3  -3   9      300.72      297.95     19.90 o 
  -1  -3   9       68.59       67.81      9.61 o 
   1  -3   9      272.22      268.54     17.48 o 
  -8  -2   9      579.23      594.84     32.86 o 
  -6  -2   9      144.53      160.53     14.81 o 
  -4  -2   9     1226.50     1274.19     54.85 o 
  -2  -2   9      582.42      611.34     30.63 o 
   0  -2   9        3.08        0.73      3.98 o 
   2  -2   9      713.55      663.19     31.94 o 
  -7  -1   9       72.05       73.93     10.82 o 
  -5  -1   9      602.14      559.21     30.05 o 
  -3  -1   9     1547.85     1480.35     61.89 o 
  -1  -1   9      521.31      536.93     27.81 o 
   1  -1   9      226.64      225.48     15.49 o 
   3  -1   9        6.80        2.57      4.08 o 
  -8   0   9       25.11       24.27      7.91 o 
  -6   0   9       19.00       17.14      5.97 o 
  -4   0   9     1444.64     1462.29     60.58 o 
  -2   0   9      580.24      650.71     31.84 o 
   0   0   9      614.21      626.00     30.14 o 
   2   0   9      296.99      310.43     18.25 o 
   4   0   9       70.57       61.84      7.77 o 
  -7   1   9       70.85       81.26     11.50 o 
  -5   1   9      599.57      572.80     29.81 o 
  -3   1   9     1538.78     1547.05     61.84 o 
  -1   1   9      488.04      552.07     27.62 o 
   1   1   9      220.08      226.01     15.10 o 
   3   1   9       23.22        8.49      4.42 o 
   5   1   9      143.80      150.97     11.41 o 
  -8   2   9      587.58      615.66     32.57 o 
  -6   2   9      150.36      154.90     14.08 o 
  -4   2   9     1235.72     1277.73     53.79 o 
  -2   2   9      563.13      590.23     29.56 o 
   0   2   9        3.26        1.84      3.83 o 
   2   2   9      709.01      663.14     28.30 o 
   4   2   9      214.60      184.85      9.86 o 
  -7   3   9      635.32      648.19     33.83 o 
  -5   3   9      439.23      451.01     25.24 o 
  -3   3   9      300.43      297.95     18.59 o 
  -1   3   9       80.05       63.74      8.40 o 
   1   3   9      216.97      208.78     14.03 o 
   3   3   9      921.16      845.22     28.59 o 
   5   3   9      500.00      498.54     21.87 o 
  -6   4   9      102.20       90.58     11.41 o 
  -4   4   9       51.58       53.11      8.40 o 
  -2   4   9      486.44      482.51     23.11 o 
   0   4   9      566.28      563.38     26.50 o 
   2   4   9      567.10      537.77     19.22 o 
   4   4   9     1053.15     1007.24     34.85 o 
  -5   5   9      299.44      320.30     13.63 o 
  -3   5   9      305.94      304.56     17.43 o 
  -1   5   9      324.46      363.78     19.27 o 
   1   5   9      394.80      419.78     16.56 o 
   3   5   9     1203.54     1177.77     34.25 o 
  -4   6   9      291.40      275.96     16.94 o 
  -2   6   9      612.93      718.72     30.87 o 
   0   6   9      137.98      139.27     11.80 o 
   2   6   9      296.43      320.49     14.37 o 
  -1   7   9      338.87      327.08     19.32 o 
  -3  -3  10      525.85      552.22     30.68 o 
  -1  -3  10      862.07      872.70     40.92 o 
  -4  -2  10       61.86       79.85     11.55 o 
  -2  -2  10      527.56      516.10     29.22 o 
   0  -2  10      249.96      224.07     16.60 o 
  -3  -1  10      165.54      157.67     14.56 o 
  -1  -1  10        2.63       -1.70      4.71 o 
   1  -1  10       18.14        7.52      5.68 o 
  -4   0  10      222.59      248.15     18.74 o 
  -2   0  10      153.85      150.00     13.69 o 
   0   0  10       35.67       36.89      7.91 o 
  -1   1  10       12.49       15.24      5.78 o 
  -4   2  10       50.36       66.26     10.15 o 
  -2   2  10      558.69      563.38     28.69 o 
  -3   3  10      541.97      558.19     29.08 o 
  -1   3  10      812.32      850.46     35.92 o 
                                                 
